# Supplementary material for: Molecular architecture of the yeast Mediator complex
Source: eLife. 2015 Sep 24;4:e08719. doi: 10.7554/eLife.08719 (PMC4631838; doi:10.7554/eLife.08719)
Supplement: Supplementary file 1. — Separate Microsoft Excel File. DOI: http://dx.doi.org/10.7554/eLife.08719.020 [file elife08719s003.xlsx]

## Sheet: Med.Xlinks.Uniq
Annotated product ion spectra for crosslinks may be viewed online at:	m/z	z	ppm	fraction	rt	score	scorediff	% tic matched	ambig site localization?	pep1.sequence	pep2.sequence	pep1.half_score	pep2.half_score	pep1.rank	pep2.rank	pep1.xlinked_aa	pep1.accession	pep2.xlinked_aa	pep2.accession	pep1.modul	pep2.modul	mod_type	isotope	SVM score	num spectra
Mediator Xlinks	1063.55	4	0.5	V111216-13	147.626	94.3	47.7	88	uniq	NYADPEK(1964.0407)DSINATALAFGYVK	FK(2424.1849)NIIASPLSAGFNYGK	46.6	45.5	1	14	544	Med16	485	Med16	TAIL	TAIL	intra_mod	BS3-light	8.9	5
http://prospector2.ucsf.edu/prospector/cgi-bin/msform.cgi?form=msviewer	763.203	4	-1.3	110427-PRKBS3H	95.813	92.3	43.8	84.6	uniq	K(1573.9621)AAPSPISHVAEIR	FISTLQVK(1624.9690)LYGR	48.5	42.1	1	4	228	Rpb2	257	Rpb2	POLII	POLII	intra_mod	BS3-heavy	8.1	54
Search key: qzpxihtngx	1194.3	3	7.1	V120913-08	94.488	118.8	60	96.5	uniq	EK(1758.8788)WLLNQIPVTEHSK	M(Met-loss+Acetyl)SNQALYEK(1959.0466)LEQTR	58.8	53.1	5	6	82	Med22	9	Med22	HEAD	HEAD	intra_mod	BS3-light	7.4	50
	856.465	4	-3.3	110427-PRKBS3H	74.879	91.7	40.5	87.5	uniq	K(1824.9833)LSISNAASQQPTPR	TK(1734.9264)SNTIPVTSIPSTNK	49	39.5	4	5	781	Med15	766	Med15	TAIL	TAIL	intra_mod	BS3-light	7.3	19
Spectra are displayed using MS-Viewer:	973.756	4	7.4	V120924-09	86.657	119.3	54.6	94.5	uniq	K(2377.1550)EIQLLDENVGTR	HDFK(1651.8781)NEESLSEEHASLLVR	64.7	63.2	1	2	68	Med11	173	Med8	HEAD	HEAD	intra_mod	BS3-light	6.7	11
Baker PR, Chalkley RK, Mol Cell Proteomics, 2014, 13(5):1392-6	1115.33	4	6.1	V120913-08	106.295	113	54.6	89.9	uniq	SSIEK(1964.0407)DPSPEILVLYNVC(Carbamidomethyl)DTSK	FK(2631.2990)NIIASPLSAGFNYGK	58.4	49.2	1	14	366	Med16	485	Med16	TAIL	TAIL	intra_mod	BS3-light	6.6	15
	857.439	4	0.9	V120913-10	77.849	120.5	52	94.9	uniq	K(1672.8156)ILEILNEC(Carbamidomethyl)HDELK	IDKDSEELDSK(1890.9761)TR	68.5	50.4	1	5	113	Med4	110	Med4	MIDDLE	MIDDLE	intra_mod	BS3-light	6.3	42
Peaklists and Raw files used in this study have been deposited to the MassIVE	1114.25	3	5.5	V120913-08	76.99	112	52.2	92.6	uniq	M(Met-loss+Acetyl)SAAPVQDK(1596.8664)DTLSNAER	IHAK(1880.9116)NFEAALFAK	59.8	45.5	1	2	9	Med15	50	Med15	TAIL	TAIL	intra_mod	BS3-light	6.3	7
Repository and are available through the ProteomeXchange consortium:	1052.81	4	5.5	V120924-09	121.73	79.4	51	93.4	uniq	Acetyl-MNLQNNVLNQIHQILLPTNPTLDK(683.3602)PNAEATK	K(3661.9138)QDR	26.4	9.2	2	53	24	Med9	70	Med1	MIDDLE	MIDDLE	intra_mod	BS3-light	6.1	3
	895.997	4	3	V120913-08	85.965	96.9	50.9	88.8	uniq	WLLNQIPVTEHSK(1659.8906)VTR	IMQSISNK(2058.1262)DVIFK	46	43	1	3	95	Med22	319	Med17	HEAD	HEAD	intra_mod	BS3-light	6	9
MassIVE Accession: MSV000079237	910.536	4	12	V111014-03	84.237	72	36.4	90.9	uniq	TVISGDPNLELDQVGVPK(1358.8351)SIAK	VK(2429.3807)VIPYSTFR	35.6	15.8	1	35	368	Rpb1	461	Rpb1	POLII	POLII	intra_mod	BS3-heavy	5.8	37
ProteomeXchange Accession: PXD002723	1161.39	5	5.7	V120924-09	120.921	97.8	49.7	87.8	uniq	NSLGNVIQFIYGEDGMDAAHIEK(1761.9737)QSLDTIGGSDAAFEK	K(4177.9790)TVGSSNGGLIHVVTR	48.1	43.9	1	32	880	Rpb1	620	Rpb1	POLII	POLII	intra_mod	BS3-light	5.8	7
	1092.32	4	1.2	V120913-08	80.26	108.5	50.2	81.6	TRUE	ETSGVTTALLKDEEIEK(1749.8686)LLQQDR	GNESVK(2753.4335)PQFENHVK	58.3	47.7	1	5	147	Med8	45	Med11	HEAD	HEAD	intra_mod	BS3-light	5.8	16
	886.983	4	12	V120913-10	96.524	109	47.4	96.3	uniq	K(1790.9527)ILEILNEC(Carbamidomethyl)HDELK	QVHDK(1890.9761)LTSIQDTLR	61.6	49.8	1	7	113	Med4	202	Med7	MIDDLE	MIDDLE	intra_mod	BS3-light	5.7	29
	1092.32	4	1.2	V120913-08	80.26	106.9	48.6	78.2	TRUE	ETSGVTTALLK(1749.8686)DEEIEKLLQQDR	GNESVK(2753.4335)PQFENHVK	56.7	47.7	2	5	141	Med8	45	Med11	HEAD	HEAD	intra_mod	BS3-light	5.5	6
	635.107	4	11	V111014-03	71.067	62.4	32.8	80.9	uniq	DALK(1076.6270)NAC(Carbamidomethyl)NSIINK	K(1597.8134)VLFAAYK	29.6	28.9	1	2	88	Rpb11	55	Rpb11	POLII	POLII	intra_mod	BS3-light	5.4	37
	1060.95	5	6.8	V120924-09	121.54	86	46.2	90.3	uniq	FQTLSSHLEALQPLFSTVPEYLK(2095.0334)TADNR	3342.7136-M(Met-loss)VVQNSPVSSVHTANFSER	39.8	38.2	1	2	107	Med3	1	Med2	TAIL	TAIL	intra_mod	BS3-light	5.4	1
	965.886	5	8.9	V111216-13	146.52	103.5	30.2	87.3	uniq	LSK(2051.9647)EVPFSYLIDETMMDKPLNFR	EQPQENK(2910.4547)NIDDENITK	73.1	25.8	2	14	68	Med18	589	Med17	HEAD	HEAD	intra_mod	BS3-light	5.4	33
	960.837	3	9.2	V120913-08	56.32	107.2	44.7	92.6	uniq	DQDSIDISIK(1389.7365)DNK	AVVDHINGSGK(1627.7941)R	62.5	29.9	1	44	939	Med15	918	Med15	TAIL	TAIL	intra_mod	BS3-light	5.3	5
	861.79	6	-12	V120924-09	87.802	99	46.5	75.8	TRUE	K(3689.9338)AAPSPISHVAEIR	LK(1612.8937)EILNVAKNM(Oxidation)KTPSLTVYLEPGHAADQEQAK	52.5	40.1	1	35	228	Rpb2	1102	Rpb1	POLII	POLII	intra_mod	BS3-light	5.1	1
	861.79	6	-12	V120924-09	87.802	99	46.5	75.3	TRUE	K(3689.9338)AAPSPISHVAEIR	LKEILNVAK(1612.8937)NM(Oxidation)KTPSLTVYLEPGHAADQEQAK	52.5	40.1	1	36	228	Rpb2	1109	Rpb1	POLII	POLII	intra_mod	BS3-light	5.1	1
	938.543	3	2.9	V120913-08	102.24	96.2	43.4	92.1	uniq	GPGFK(1462.9011)FVDLNEK	LEK(1487.7660)LINEILLK	52.8	41.9	1	2	115	Med17	350	Med14	MIDDLE	MIDDLE	intra_mod	BS3-light	5.1	11
	1185.64	3	6.5	V120913-08	89.385	93.9	44.6	84.9	uniq	GPQVC(Carbamidomethyl)AK(1995.0565)LFGNIQK	IDPDTK(1696.8971)APNAVVITFEK	49.3	48.4	1	2	644	Rpb1	26	Rpb11	POLII	POLII	intra_mod	BS3-light	5.1	68
	1103.9	3	3.3	V120924-08	79.754	96.7	42.7	89.7	uniq	IDKDSEELDSK(1773.9261)TR	Q(Gln->pyro-Glu)VHDK(1672.8156)LTSIQDTLR	54	46.8	1	2	110	Med4	202	Med7	MIDDLE	MIDDLE	intra_mod	BS3-light	4.9	10
	861.79	6	-12	V120924-09	87.802	97.8	45.3	74.2	TRUE	K(3689.9338)AAPSPISHVAEIR	LKEILNVAKNM(Oxidation)K(1612.8937)TPSLTVYLEPGHAADQEQAK	52.5	40.1	1	34	228	Rpb2	1112	Rpb1	POLII	POLII	intra_mod	BS3-light	4.9	1
	709.886	4	8.1	V110930-30	32.685	59.2	31	91.7	uniq	YEDTLSK(1182.6649)LVESVDR	FK(1790.8938)PNLDIAK	27.9	26.6	3	4	55	Med4	64	Med4	MIDDLE	MIDDLE	intra_mod	BS3-light	4.9	62
	814.014	5	0.4	V120924-09	86.159	114.2	41.9	93.3	uniq	HDFK(1825.9462)NEESLSEEHASLLVR	DSK(2377.1550)PSKPFNVDDVLK	72.3	50.1	1	10	173	Med8	191	Med8	HEAD	HEAD	intra_mod	BS3-light	4.9	8
	793.153	4	1.9	V120913-10	80.424	101.3	42	89.8	uniq	K(1415.6668)ILEILNEC(Carbamidomethyl)HDELK	IDK(1890.9761)DSEELDSK	59.3	47.1	1	3	113	Med4	102	Med4	MIDDLE	MIDDLE	intra_mod	BS3-light	4.8	9
	723.427	5	5.5	V120924-09	116.929	101.7	41.2	91.7	uniq	K(2137.2551)AAPSPISHVAEIR	ATLPYIK(1612.8937)QDIPIVIIFR	60.5	46.4	1	6	228	Rpb2	277	Rpb2	POLII	POLII	intra_mod	BS3-light	4.8	1
	928.98	4	-0.6	V120913-08	100.103	97.1	40.6	95.1	uniq	LSK(2189.1117)VQLYEDLC(Carbamidomethyl)R	DLLSK(1660.8494)SPSEWQDIIHQR	56.5	44.4	1	2	39	Med4	117	Med9	MIDDLE	MIDDLE	intra_mod	BS3-light	4.8	24
	1003.02	4	2.3	V120913-10	86.063	106.8	40.3	95.7	uniq	K(2434.2050)IENTMLENITLR	VVRPK(1711.9179)SLDAETEAEEDHMLK	66.5	38.7	1	13	1262	Rpb1	1246	Rpb1	POLII	POLII	intra_mod	BS3-light	4.7	4
	864.122	3	-1.1	V120913-08	60.311	83.9	40.3	91.8	uniq	IPQIGDK(1358.6765)FASR	HMVDDK(1368.7402)IHAR	43.6	37.6	1	2	979	Rpb2	1102	Rpb2	POLII	POLII	intra_mod	BS3-light	4.6	9
	947.457	3	0.2	V120913-08	33.573	78.3	39.8	93.9	uniq	GEDLHEK(1241.6139)NDSAEVR	AEETPSK(1735.8013)TNK	38.5	34.4	1	2	1011	Med5	1076	Med5	TAIL	TAIL	intra_mod	BS3-light	4.6	10
	1264.69	3	4.2	V120913-08	110.99	99.8	43	73.8	uniq	TNLNDK(1682.9131)FGIYILTQGINGK	EVPLAK(2246.1947)IYLEENK	56.8	38.6	1	6	195	Med1	214	Med1	MIDDLE	MIDDLE	intra_mod	BS3-light	4.6	4
	1116.58	3	8.8	V120913-08	56.283	82.9	39	96	uniq	1389.7365-M(Met-loss)VVQNSPVSSVHTANFSER	AVVDHINGSGK(2095.0334)R	43.9	31.7	1	16	1	Med2	918	Med15	TAIL	TAIL	intra_mod	BS3-light	4.6	6
	728.62	4	2.4	V120913-08	39.239	86	38.9	95.7	uniq	AEETPSK(1806.9000)TNK	SK(1241.6139)GDVDIKGEDLHEK	47.1	41.5	1	2	1076	Med5	998	Med5	TAIL	TAIL	intra_mod	BS3-light	4.5	13
	885.846	3	13	V111216-31	27.446	99	28.2	81.8	uniq	K(1012.5627)LVEVEDEKIEAIK	K(1779.9870)IDMLQK	70.8	37.4	1	2	100	Med21	93	Med21	MIDDLE	MIDDLE	intra_mod	BS3-light	4.5	125
	869.472	4	2.3	V120913-08	76.707	94.8	39	89.8	uniq	WLLNQIPVTEHSK(1553.7937)VTR	NIDDENITK(2058.1262)LNK	55.8	31.8	1	5	95	Med22	598	Med17	HEAD	HEAD	intra_mod	BS3-light	4.4	2
	804.951	4	3.5	V120913-08	81.77	81	41.3	75.7	uniq	TNLDGTK(Xlink:DSS1)AVK(1744.9247)LR	K(1608.9087)SYK(Xlink:DSS1)NQIADLSGK	39.7	33.4	1	4	59	Med19	62	Med19	MIDDLE	MIDDLE	intra_mod	BS3-light	4.4	50
	1135.38	6	2.3	V120924-09	112.061	90.9	38.4	90.8	uniq	LSK(4033.8638)EVPFSYLIDETMMDKPLNFR	NILHNTVPQVTNFNSTNEDQNNSK(2910.4547)HTEDTVNESR	51.8	39.5	6	10	68	Med18	130	Med18	HEAD	HEAD	intra_mod	BS3-light	4.3	1
	931.024	4	-0.1	V111216-36	26.06	61.9	28.8	88.8	uniq	TK(1905.0571)SNTIPVTSIPSTNKK	VPVSAAATPSLNK(1953.0783)TINGK	33.1	31.4	1	2	766	Med15	755	Med15	TAIL	TAIL	intra_mod	BS3-light	4.3	4
	701.837	4	8.6	V120913-04	36.888	90.3	38.6	87.5	uniq	YGYEDSGSTYK(1126.5870)HDR	K(1814.7748)ALGQDTEK	51.7	37.8	1	2	349	Med17	89	Med11	HEAD	HEAD	intra_mod	BS3-light	4.3	12
	1124.76	5	2.8	V120924-09	112.668	72.1	39	84.3	uniq	DLLSK(3567.7250)SPSEWQDIIHQR	SSSVSLVAEATSNTNSEDK(2189.1117)LSKVQLYEDLC(Carbamidomethyl)R	33.1	32.9	1	2	117	Med9	36	Med4	MIDDLE	MIDDLE	intra_mod	BS3-light	4.3	19
	1198.36	4	11	V120913-10	122.498	119	40.2	77.1	uniq	LQFNEFIQIMANIDQEGSK(2095.0334)QADR	2832.3752-M(Met-loss)VVQNSPVSSVHTANFSER	78.8	36.1	1	19	63	Med3	1	Med2	TAIL	TAIL	intra_mod	BS3-light	4.3	2
	905.112	3	9.2	V110930-27	18.581	56.4	27.5	61.6	uniq	TATLK(1081.5187)YIC(Carbamidomethyl)AEC(Carbamidomethyl)SSK	C(Carbamidomethyl)K(1780.9129)DC(Carbamidomethyl)GHR	28.9	20	1	2	28	Rpb12	49	Rpb12	POLII	POLII	intra_mod	BS3-heavy	4.3	26
	1237.92	3	6.3	V120913-08	76.554	73.8	37.8	90.6	uniq	DGEHEK(1913.7859)SNILLNSLTK	QC(Carbamidomethyl)FQDNC(Carbamidomethyl)C(Carbamidomethyl)DFK(1934.9949)VR	36	29.4	1	2	100	Med1	187	Med1	MIDDLE	MIDDLE	intra_mod	BS3-light	4.3	9
	866.429	3	1.8	V120913-08	41.681	95.6	36.2	98	uniq	GEDLHEK(998.5284)NDSAEVR	SK(1735.8013)GDVDIK	59.4	33.6	1	2	1011	Med5	998	Med5	TAIL	TAIL	intra_mod	BS3-light	4.2	18
	799.134	3	13	V111015-18	82.086	53	26.4	68	uniq	FK(942.5928)DLQWLEFAR	K(1601.8995)QLGYGK	26.6	18.7	1	2	276	Med16	880	Med5	TAIL	TAIL	intra_mod	BS3-heavy	4.2	48
	688.727	3	-2.1	V120913-08	60.186	94.3	36.9	92.1	uniq	Q(Gln->pyro-Glu)ALAIK(1107.6288)DSK	LK(1093.6019)ESQLPR	57.4	47.8	1	2	129	Rpb1	171	Rpb5	POLII	POLII	intra_mod	BS3-light	4.2	43
	896.485	3	-8.9	V110930-28	28.699	59.3	27.1	82.7	uniq	TVK(822.4851)EVQFGLFSPEEVR	EK(2002.0411)AIPK	32.2	16	1	2	15	Rpb1	72	Rpb6	POLII	POLII	intra_mod	BS3-light	4.2	61
	897.945	6	4.9	V120913-03	91.537	75.8	38.8	80.4	uniq	NLK(1342.6881)C(Carbamidomethyl)QTC(Carbamidomethyl)QEGMNEC(Carbamidomethyl)PGHFGHIDLAKPVFHVGFIAK	4176.9795-M(Met-loss)VGQQYSSAPLR	37	32	1	3	66	Rpb1	1	Rpb1	POLII	POLII	intra_mod	BS3-light	4.2	8
	886.184	3	9.4	V120913-04	73.011	69.8	37.7	86.8	uniq	LSVSEISDGK(1380.7977)LK	TIVPTSIQTK(1412.7763)R	31.8	31.2	7	10	922	Med16	953	Med16	TAIL	TAIL	intra_mod	BS3-light	4.2	33
	803.172	4	3.1	110427-PRKBS3H	89.472	94	24.3	76.5	uniq	1251.6823-M(Met-loss)VVQNSPVSSVHTANFSER	DK(2095.0334)ILQLNDR	69.7	31.6	1	4	1	Med2	77	Med3	TAIL	TAIL	intra_mod	BS3-light	4.1	6
	946.273	5	1.1	V120924-09	75.949	98.2	38.1	82.1	uniq	DGETTDANGK(1612.8937)TIVTGGNGPEDFQQHEQIR	K(3251.4967)AAPSPISHVAEIR	60.1	44	1	2	46	Rpb6	228	Rpb2	POLII	POLII	intra_mod	BS3-light	4.1	2
	513.072	4	11	V110930-32	22.597	51.5	27.9	81.8	uniq	LK(1021.5920)EILNVAK	DGK(1164.7118)LAKPR	23.6	23.1	1	2	1102	Rpb1	507	Rpb2	POLII	POLII	intra_mod	BS3-light	4.1	77
	845.21	4	10	V120913-10	101.675	101.7	36.7	87.4	uniq	ETSGVTTALLK(1514.8232)DEEIEK	K(2000.0201)EYIELDILNK	65	38.4	1	6	141	Med8	267	Med17	HEAD	HEAD	intra_mod	BS3-light	4	6
	1237.99	3	6.5	V120913-08	93.161	94.5	35.6	89.1	uniq	ILPTDGSAEFNVK(2002.0411)YR	TVK(1846.9465)EVQFGLFSPEEVR	58.9	34.1	1	11	73	Rpb7	15	Rpb1	POLII	POLII	intra_mod	BS3-light	3.9	2
	1039.92	5	7.7	V120924-09	124.308	69.4	35.4	89.9	uniq	VAALSGNEGDASPFTDITVEGISK(2435.0706)LLR	HTDYWYEQDSAK(2897.5022)EWPQSK	34	23.8	1	3	1057	Rpb2	199	Rpb3	POLII	POLII	intra_mod	BS3-light	3.9	19
	1191.87	4	3.8	V120924-09	121.646	86.5	35	91.2	uniq	EASK(2242.1780)DNVDFILSNVDLAMANSLR	NIGHPIIQDK(2659.3163)EGNGVLIC(Carbamidomethyl)K	51.5	30.8	1	45	15	Rpb3	137	Rpb3	POLII	POLII	intra_mod	BS3-light	3.9	12
	660.331	3	-1	V120913-04	16.868	69	34.3	95	uniq	MK(999.5138)HGTYDK	TAYHSK(1116.5274)R	33.5	30.8	2	3	886	Rpb2	934	Rpb2	POLII	POLII	intra_mod	BS3-light	3.9	8
	933.268	5	12	V120913-10	100.027	97.7	34.8	91.9	uniq	QTFK(2434.2050)NDLFVIWSEDNDEK	VVRPK(2365.1114)SLDAETEAEEDHMLK	62.9	27.2	1	18	1221	Rpb1	1246	Rpb1	POLII	POLII	intra_mod	BS3-light	3.9	2
	707.764	5	-1.3	110427-PRKBS3H	76.192	59.2	26.1	62.1	uniq	LDK(2473.2026)STTQLR	GNESVKPQFENHVK(1198.6558)QFYER	32.6	30.5	2	3	61	Med11	53	Med11	HEAD	HEAD	intra_mod	BS3-light	3.8	37
	1074.55	6	11	V120924-09	114.497	111.2	34.3	92.1	uniq	DEKDYLTNQQPK(2137.1015)NLSTPSTSSNGEFIPHIFYSLHQIR	K(4442.1819)DPNNLSNQLETLTGSIR	76.9	34.7	1	13	52	Med9	78	Med9	MIDDLE	MIDDLE	intra_mod	BS3-light	3.8	2
	1089.04	4	2.3	110427-PRKBS3H	142.207	50.9	26.8	74.2	uniq	SFTNDK(2582.2437)IPLNYAMTR	EVPFSYLIDETMMDK(1907.9451)PLNFR	24.1	24.1	2	1	97	Med18	83	Med18	HEAD	HEAD	intra_mod	BS3-light	3.8	6
	905.174	3	12	V111014-03	67.468	80.3	25.7	87.7	uniq	K(1198.6558)EIQLLDENVGTR	LDK(1651.8781)STTQLR	42.8	29.1	4	5	68	Med11	61	Med11	HEAD	HEAD	intra_mod	BS3-light	3.8	83
	1201.62	4	0.4	V120924-09	102.16	84.2	34.2	90	uniq	K(1885.0058)ASVLEISPQDSIASVLSPDSNIMSDSK	LGTPESVK(3055.5271)PANASHAIR	50	29.4	1	13	1001	Med15	1041	Med14	TAIL	TAIL	intra_mod	BS3-light	3.8	2
	820.444	3	4.7	V120924-08	58.452	70.2	36.1	78.3	uniq	TTK(1358.6765)IPQIGDK	HMVDDK(1237.6918)IHAR	34.1	33.8	1	2	972	Rpb2	1102	Rpb2	POLII	POLII	intra_mod	BS3-light	3.7	10
	791.006	5	-1.6	V120924-09	76.662	90.1	34.8	84	uniq	LLNDLALENGEITK(1806.9000)TENEK	SK(2281.1689)GDVDIKGEDLHEK	55.3	46.1	1	2	1110	Med5	998	Med5	TAIL	TAIL	intra_mod	BS3-light	3.7	3
	853.175	3	10	V120913-04	70.88	77	36.5	73.8	TRUE	IQYAK(1337.7806)DILQK	GTALGIK(Xlink:DSS1)K(1356.7653)EK	40.5	36.8	1	2	353	Rpb2	345	Rpb2	POLII	POLII	intra_mod	BS3-light	3.7	15
	625.11	4	-3.3	110427-PRKBS3H	63.733	101.3	20.2	76.6	uniq	K(1021.5920)AAPSPISHVAEIR	DGK(1612.8937)LAKPR	81.1	28.3	1	2	228	Rpb2	507	Rpb2	POLII	POLII	intra_mod	BS3-light	3.7	122
	853.175	3	1.2	V120913-04	70.88	77	36.5	72.7	TRUE	IQYAK(1337.8031)DILQK	GTALGIKKEK(1356.7653)R	40.5	30.4	1	17	353	Rpb2	347	Rpb2	POLII	POLII	intra_mod	BS3-light	3.7	4
	853.175	3	1.2	V120913-04	70.88	77	36.5	72.5	TRUE	IQYAK(1337.8031)DILQK	GTALGIK(1356.7653)KEKR	40.5	30.4	1	15	353	Rpb2	344	Rpb2	POLII	POLII	intra_mod	BS3-light	3.7	4
	979.789	4	11	V120924-09	111.738	79.9	33.4	90.4	uniq	K(1916.0506)DPNNLSNQLETLTGSIR	LSTASK(2137.1015)IIVIDVDYNK	46.5	25.6	1	2	78	Med9	59	Med1	MIDDLE	MIDDLE	intra_mod	BS3-light	3.7	1
	1046.51	5	0	110427-PRKBS3H	104.651	78	23.4	86.9	uniq	IYVTK(2510.1700)PMVNESDGVTHALYPQEAR	YELIAEESEDDSESGK(2855.4164)VFIGR	54.6	22.9	1	57	99	Rpb2	164	Rpb2	POLII	POLII	intra_mod	BS3-light	3.6	5
	603.695	3	-0.7	V111216-32	14.079	67.2	26.2	64.8	uniq	DGK(924.5393)LAKPR	LKGK(1021.5920)EGR	41	37.3	1	2	507	Rpb2	332	Rpb1	POLII	POLII	intra_mod	BS3-light	3.6	36
	992.301	6	0.3	V120924-09	67.454	66.3	32.9	92.7	uniq	NILHNTVPQVTNFNSTNEDQNNSK(2051.9647)HTEDTVNESR	EQPQENK(4033.8638)NIDDENITK	33.4	26.4	1	2	130	Med18	589	Med17	HEAD	HEAD	intra_mod	BS3-light	3.6	6
	1156.31	4	6.7	V120913-08	122.912	104.3	34.3	84	uniq	FDEK(2051.9647)QIEELLDNC(Carbamidomethyl)IETFVAEK	EQPQENK(2707.2939)NIDDENITK	70	26.7	1	3	102	Med22	589	Med17	HEAD	HEAD	intra_mod	BS3-light	3.6	1
	1081.11	5	9.9	V120913-10	96.684	112.6	33.1	90.8	uniq	K(1855.9567)DTDGADENVQIGEDFMEVDYEDKDNPVDSR	FVDLNEK(3682.5741)ELQNEIK	76.4	29.5	5	6	144	Med17	122	Med17	HEAD	MIDDLE	inter_mod	BS3-light	3.6	1
	992.487	5	7.3	V120924-09	115.902	73.4	33.4	87.9	TRUE	IYFTEKDDNK(1589.8242)TNNEDLFDDYPSTSLDIR	FK(3505.6049)DLQWLEFAR	40	29.5	1	10	422	Med5	276	Med16	TAIL	TAIL	intra_mod	BS3-light	3.6	2
	926.879	5	7.2	V120924-09	103.882	78.7	34.3	82	uniq	NMK(2102.0895)TPSLTVYLEPGHAADQEQAK	EGLIDTAVK(2665.3058)TAETGYIQR	44.4	27.4	2	32	1112	Rpb1	830	Rpb1	POLII	POLII	intra_mod	BS3-light	3.6	3
	1152.59	3	8	V120913-08	56.333	80.6	31.8	96	uniq	1497.7610-M(Met-loss)VVQNSPVSSVHTANFSER	DKVC(Carbamidomethyl)K(2095.0334)QINEAR	48.8	26.6	1	4	1	Med2	31	Med3	TAIL	TAIL	intra_mod	BS3-light	3.6	4
	655.126	4	12	V120924-09	101.815	63.7	34.1	82.4	uniq	DQLPDLESMGLTQLYK(638.4367)K	K(2116.0762)LLK	29.6	3.9	1	242	102	Med7	121	Med7	MIDDLE	MIDDLE	intra_mod	BS3-light	3.6	10
	901.091	5	1.6	V120913-10	93.865	68.1	33.6	83.5	uniq	NLNNLK(2685.4126)QENAYLLIR	IIQNAQQTFHIDHTK(1953.0684)PSDLTIK	34.5	26.9	1	3	136	Rpb8	977	Rpb1	POLII	POLII	intra_mod	BS3-light	3.5	3
	890.773	4	8.2	V120924-09	98.876	89.8	32.3	91	uniq	IALMNIPKPLNSYHIK(1380.8228)NGR	LK(2316.2776)DLNLTVSIK	57.5	24.2	1	3	272	Med14	247	Med14	MIDDLE	MIDDLE	intra_mod	BS3-light	3.5	17
	478.252	5	-0.5	110427-PRKBS3H	50.523	63.4	23.9	74.7	uniq	LEGDELENK(1111.5873)TK	K(1412.7035)DNDKNLK	39.5	28.8	1	7	68	Med17	71	Med17	MIDDLE	MIDDLE	intra_mod	BS3-light	3.5	22
	897.14	3	2.2	V120924-08	53.933	79.2	35	74	uniq	HMVDDK(1467.7834)IHAR	HGQK(1358.6765)GTIGITYR	44.2	38.5	1	2	1102	Rpb2	987	Rpb2	POLII	POLII	intra_mod	BS3-light	3.5	14
	683.992	5	2.3	110427-PRKBS3H	115.574	65.8	23	74.9	uniq	APNAVVITFEK(1078.6663)EDHTLGNLIR	LK(2486.3922)IDPDTK	42.8	17.6	1	35	37	Rpb11	20	Rpb11	POLII	POLII	intra_mod	BS3-heavy	3.5	7
	783.192	4	1.9	V110930-31	31.564	67.1	22.9	78.8	TRUE	EGLIDTAVK(1164.7118)TAETGYIQR	LK(2102.0895)EILNVAK	44.2	25.6	1	2	830	Rpb1	1102	Rpb1	POLII	POLII	intra_mod	BS3-light	3.4	17
	992.487	5	7.3	V120924-09	115.902	71.8	31.8	87.6	TRUE	IYFTEK(1589.8242)DDNKTNNEDLFDDYPSTSLDIR	FK(3505.6049)DLQWLEFAR	38.5	29.5	4	10	418	Med5	276	Med16	TAIL	TAIL	intra_mod	BS3-light	3.4	1
	1375.19	4	3.2	V120924-09	110.124	72.7	34.1	73.1	uniq	IVLQNVFK(1682.8111)LVSTPSSNSNSSELEPDYQAPFSTSTK	DK(3951.9630)NSSTSNTEPIPR	38.6	26.3	1	10	357	Med1	386	Med1	MIDDLE	MIDDLE	intra_mod	BS3-light	3.3	1
	674.37	6	5.8	V120924-09	111.352	76.2	31.1	89.1	uniq	DLLSK(1989.1121)SPSEWQDIIHQR	IALMNIPK(2189.1117)PLNSYHIK	44.9	24.1	5	26	117	Med9	264	Med14	MIDDLE	MIDDLE	intra_mod	BS3-light	3.3	3
	910.95	6	0.5	V120924-09	73.624	87.3	31.5	85.8	uniq	NEYGK(2629.3037)HDFKNEESLSEEHASLLVR	RGNESVKPQFENHVK(2968.4203)QFYER	55.8	32.4	1	10	169	Med8	53	Med11	HEAD	HEAD	intra_mod	BS3-light	3.3	18
	611.94	5	13	V120913-08	65.293	70.5	31.1	87.9	uniq	K(1412.7035)LVEVEDEKIEAIK	LEGDELENK(1779.9870)TK	39.4	34	1	10	100	Med21	68	Med17	MIDDLE	MIDDLE	intra_mod	BS3-light	3.3	4
	807.846	5	7	V120913-08	82.555	67.7	31.7	83.4	uniq	FVDLNEK(2316.2776)ELQNEIK	IALMNIPKPLNSYHIK(1855.9567)NGR	36	23.4	1	4	122	Med17	272	Med14	MIDDLE	MIDDLE	intra_mod	BS3-light	3.3	6
	498.293	4	9.4	V120913-04	40.232	68	29.5	96.2	uniq	SKFNK(1009.6059)SNR	K(1117.5880)EELLLK	38.5	37.8	1	2	951	Med15	850	Med15	TAIL	TAIL	intra_mod	BS3-light	3.3	7
	975.832	3	11	V120924-08	53.222	62.6	30.4	90.3	uniq	LEGDELENK(1649.8083)TK	EIEQVC(Carbamidomethyl)K(1412.7035)QVHDK	32.2	31.6	1	2	68	Med17	197	Med7	MIDDLE	MIDDLE	intra_mod	BS3-light	3.2	4
	970.963	6	0.1	V120924-09	86.222	68.5	30.5	87.4	uniq	NILHNTVPQVTNFNSTNEDQNNSK(1923.9400)HTEDTVNESR	SFTNDK(4033.8638)IPLNYAM(Oxidation)TR	38	29.1	1	4	130	Med18	97	Med18	HEAD	HEAD	intra_mod	BS3-light	3.2	3
	827.606	6	-5.1	V111014-03	91.966	69.2	20.8	73.9	TRUE	IDPDTK(1954.0346)APNAVVITFEKEDHTLGNLIR	EK(3143.6503)GPQVC(Carbamidomethyl)AKLFGNIQK	48.4	18.9	1	14	26	Rpb11	637	Rpb1	POLII	POLII	intra_mod	BS3-light	3.2	17
	688.619	4	11	V110930-29	17.226	66.5	22.3	84.9	uniq	DVK(865.5385)NNNNANNNGSNLQR	K(2022.9467)IQALR	40.5	19.3	3	4	356	Med15	348	Med15	TAIL	TAIL	intra_mod	BS3-light	3.1	21
	897.194	4	-3.4	V120924-08	80.767	95.3	31.1	80.6	uniq	1627.7941-M(Met-loss)VVQNSPVSSVHTANFSER	DQDSIDISIK(2095.0334)DNK	64.2	27.3	1	4	1	Med2	939	Med15	TAIL	TAIL	intra_mod	BS3-light	3.1	2
	775.694	4	11	V120913-10	96.986	84.8	29.3	90.5	uniq	FVDLNEK(1380.8228)ELQNEIK	LK(1855.9567)DLNLTVSIK	55.5	29.9	1	2	122	Med17	247	Med14	MIDDLE	MIDDLE	intra_mod	BS3-light	3.1	4
	1086.56	3	3.8	110427-PRKBS3H	152.707	54.4	22	78.9	uniq	1182.6649-M(Met-loss)VEGDSYVETLDSMIELFK	FK(2212.0497)PNLDIAK	32.4	19.3	1	10	1	Med1	64	Med4	MIDDLE	MIDDLE	intra_mod	BS3-light	3.1	44
	696.099	3	8.8	V120913-04	75.355	72.3	29.6	87.1	uniq	TSGQK(1027.6066)LLAIK	DVIFK(1195.7176)IR	42.7	32.2	1	2	333	Med17	324	Med17	HEAD	HEAD	intra_mod	BS3-light	3.1	21
	1008.02	6	13	V120913-10	107.347	69.4	29.9	83.4	uniq	HLMPQDLTFNAGSNPPSYQSSEDVITIK(2710.3913)SR	EKELESIDVLLEQTTGGNNK(3469.6824)DLK	39.5	26.9	3	6	140	Rpb7	139	Rpb4	POLII	POLII	intra_mod	BS3-light	3	2
	626.361	3	10	V120913-04	53.275	74.8	28.4	88.7	uniq	SALEK(1029.5859)GSR	LTK(984.5240)DIFR	46.4	37.7	1	2	246	Rpb2	426	Rpb2	POLII	POLII	intra_mod	BS3-light	2.9	1
	811.816	3	2.8	V120913-08	93.621	79.4	27.2	94	uniq	AFDK(1246.7325)LLNIPR	FANYK(1323.7551)LLLK	52.2	37.9	1	2	608	Med17	555	Med17	HEAD	HEAD	intra_mod	BS3-light	2.9	70
	1103.95	3	4.8	V120924-08	110.332	73.8	28.6	84.4	uniq	M(Met-loss+Acetyl)SVQDTK(1462.9011)AVEFSMGHIR	LEK(1983.9724)LINEILLK	45.2	31.2	1	2	7	Med4	350	Med14	MIDDLE	MIDDLE	intra_mod	BS3-light	2.8	2
	1081.59	4	3.9	V120924-08	123.214	51.3	28.7	83.4	uniq	Acetyl-MNLQNNVLNQIHQILLPTNPTLDK(798.4673)PNAEATK	LK(3661.9138)LC(Carbamidomethyl)K	22.6	4.5	1	746	24	Med9	99	Med9	MIDDLE	MIDDLE	intra_mod	BS3-light	2.8	1
	943.27	4	3.4	V120913-08	85.855	62.5	29.5	78.5	uniq	ETSGVTTALLKDEEIEK(1153.6747)LLQQDR	IPYVAPTK(2753.4335)K	33	17.9	3	21	147	Med8	266	Med17	HEAD	HEAD	intra_mod	BS3-light	2.8	3
	881.743	4	12	V120913-10	111.601	100.9	26.2	95.5	uniq	EK(1306.7860)ELESIDVLLEQTTGGNNK	LVIK(2354.1853)EALVER	74.7	13.3	1	84	121	Rpb4	60	Rpb4	POLII	POLII	intra_mod	BS3-light	2.8	4
	1157.26	3	3	V120913-08	39.845	63.2	26.8	91.5	uniq	RQELEEASQQQQLQQNSK(1040.5390)EK	EQEELK(2566.2623)K	36.4	20.8	1	4	154	Med2	135	Med2	TAIL	TAIL	intra_mod	BS3-light	2.8	6
	910.954	6	8.9	V120924-09	83.042	76.5	27.3	88.1	TRUE	NEYGK(Xlink:DSS1)HDFK(2473.2026)NEESLSEEHASLLVR	GNESVKPQFENHVK(3124.4989)QFYER	49.2	23.4	1	10	173	Med8	53	Med11	HEAD	HEAD	intra_mod	BS3-light	2.8	2
	1160.6	3	8	V120913-08	122.29	93	27.9	84.1	uniq	FDEK(909.5284)QIEELLDNC(Carbamidomethyl)IETFVAEK	LNK(2707.2939)EIR	65.1	7	1	287	102	Med22	601	Med17	HEAD	HEAD	intra_mod	BS3-light	2.7	5
	1290.35	3	1.5	V120924-09	89.103	70	27	88.9	uniq	SIAK(1688.8635)TLTYPEVVTPYNIDR	NGPNEHPGAK(2317.2206)YVIR	43	24.8	1	2	372	Rpb1	403	Rpb1	POLII	POLII	intra_mod	BS3-light	2.7	24
	670.084	3	10	V120913-04	52.277	72.3	25.9	95.3	uniq	LK(980.5655)EILNVAK	K(1164.7118)VTSGVPR	46.4	33.1	1	3	1102	Rpb1	1093	Rpb1	POLII	POLII	intra_mod	BS3-light	2.7	2
	1021.52	4	5.1	V120913-10	88.079	86.8	28.3	78.3	uniq	SSSVSLVAEATSNTNSEDK(1828.9306)LSK	SLISENEDTK(2391.1653)DLLSK	58.5	21.2	1	6	36	Med4	112	Med9	MIDDLE	MIDDLE	intra_mod	BS3-light	2.7	5
	900.501	3	9.3	V120913-04	62.926	70.9	26.8	86.4	uniq	IPQIGDK(1467.7834)FASR	HGQK(1368.7402)GTIGITYR	37.6	30.1	3	5	979	Rpb2	987	Rpb2	POLII	POLII	intra_mod	BS3-light	2.6	3
	837.861	4	0.4	V120913-04	10.225	78.3	28.1	78.1	uniq	NK(1370.6062)NNNEDNENNNNSSEK	NGK(2114.8737)DNNNESNK	50.2	27.6	1	6	310	Med2	293	Med2	TAIL	TAIL	intra_mod	BS3-light	2.6	2
	1259.38	4	9.5	V120913-10	116.219	104.2	31.1	60.4	uniq	EFFNEK(1603.8167)FPSLIQEEEEDTTTTANINEVKK	Acetyl-MEK(3567.7145)ESVYNLALK	73.1	24.7	1	2	34	Med5	3	Med5	TAIL	TAIL	intra_mod	BS3-light	2.6	6
	1002.53	3	5.2	V120924-07	83.408	69.2	28	78.2	uniq	AGDIQLQYGWK(1342.6881)VER	1799.9206-M(Met-loss)VGQQYSSAPLR	41.2	24.4	1	2	431	Rpb1	1	Rpb1	POLII	POLII	intra_mod	BS3-light	2.6	7
	1173.23	3	5.9	V120913-08	78.509	97.7	27.1	82.4	uniq	DDNK(930.5175)TNNEDLFDDYPSTSLDIR	K(2724.2039)QLGYGK	70.6	16.4	1	2	422	Med5	880	Med5	TAIL	TAIL	intra_mod	BS3-light	2.6	22
	1407.04	3	4	V120913-08	98.126	84.5	26.6	84.8	uniq	DQLPDLESMGLTQLYK(2240.0597)K	STENESTNYQYK(2116.0762)IQELR	45.5	32.8	8	9	102	Med7	115	Med7	MIDDLE	MIDDLE	intra_mod	BS3-light	2.6	3
	602.379	3	-3	110427-PRKBS3H	57.55	53	20.6	74	uniq	LK(834.5604)ESQLPR	EK(1119.7041)AIPK	32.4	20.5	1	2	171	Rpb5	72	Rpb6	POLII	POLII	intra_mod	BS3-heavy	2.6	45
	767.787	3	12	V120913-08	54.062	100.7	25	91.9	TRUE	K(825.4848)AAPSPISHVAEIR	K(Xlink:DSS1)K(1612.8937)EK	75.7	12.9	1	30	228	Rpb2	115	Med21	POLII	MIDDLE	inter_mod	BS3-light	2.5	3
	767.787	3	12	V120913-08	54.062	100.7	25	91.9	TRUE	K(825.4848)AAPSPISHVAEIR	K(1612.8937)K(Xlink:DSS1)EK	75.7	12.9	1	31	228	Rpb2	114	Med21	POLII	MIDDLE	inter_mod	BS3-light	2.5	3
	846.954	4	4.6	V120913-08	92.809	111.7	24.9	92.4	uniq	DILQK(984.5240)EFLPHITQLEGFESR	SALEK(2537.3166)GSR	86.8	29.5	1	3	358	Rpb2	246	Rpb2	POLII	POLII	intra_mod	BS3-light	2.5	7
	556.038	4	0.3	V120913-08	31.382	56.7	25.7	87.5	uniq	TAYHSK(1358.6765)R	HMVDDK(999.5138)IHAR	31	24.9	2	3	934	Rpb2	1102	Rpb2	POLII	POLII	intra_mod	BS3-light	2.5	1
	1065.35	6	11	V120913-10	110.594	70.1	28.3	72.3	uniq	K(4386.9789)DPNNLSNQLETLTGSIR	FLYLLDAYSHIESDSTSHNNGSSDK(2137.1015)SLDSSNASFNNQGK	35	29.1	4	5	78	Med9	147	Med1	MIDDLE	MIDDLE	intra_mod	BS3-light	2.5	3
	943.88	3	5.5	V110930-32	30.179	46.1	19.9	89.3	uniq	M(Met-loss+Acetyl)SNQALYEK(1207.7929)LEQTR	TSGQK(1770.9541)LLAIK	26.2	13.9	1	4	9	Med22	333	Med17	HEAD	HEAD	intra_mod	BS3-heavy	2.5	50
	1075.53	4	9.2	V120924-09	92.006	78.5	23.9	94.7	TRUE	IYFTEK(930.5175)DDNKTNNEDLFDDYPSTSLDIR	K(3505.6049)QLGYGK	54.6	15.2	3	13	418	Med5	880	Med5	TAIL	TAIL	intra_mod	BS3-light	2.4	14
	819.144	3	-0.4	V120924-08	53.821	66.8	27.8	71.9	uniq	K(1153.6747)VVKPSSLNSDK	IPYVAPTK(1438.8031)K	39	32.4	1	2	247	Med17	266	Med17	HEAD	HEAD	intra_mod	BS3-light	2.4	3
	591.001	3	9.4	V120913-04	26.543	58.8	23.5	96.4	uniq	Q(Gln->pyro-Glu)LVK(901.4505)DRK	K(1006.5811)SETSGR	35.3	29.5	1	2	938	Rpb1	201	Rpb5	POLII	POLII	intra_mod	BS3-light	2.4	20
	782.622	5	1.9	V120913-08	89.188	52.3	25.4	84.6	TRUE	SIK(1758.8788)EKWLLNQIPVTEHSK	M(Met-loss+Acetyl)SNQALYEK(2287.2576)LEQTR	26.9	22.2	4	10	80	Med22	9	Med22	HEAD	HEAD	intra_mod	BS3-light	2.4	5
	1058.59	4	5.3	V120924-09	105.261	95.9	24.8	87.4	uniq	NMK(1164.7118)TPSLTVYLEPGHAADQEQAK(Xlink:DSS1)LIR	LK(3203.6537)EILNVAK	71.1	16.6	1	3	1112	Rpb1	1102	Rpb1	POLII	POLII	intra_mod	BS3-light	2.4	16
	762.671	4	-2.8	V120924-08	80.956	70.7	25.1	85.3	uniq	GKWNLK(1037.6233)YLDNSNVMTVK	IGK(2147.1085)IVSQR	45.6	27.4	1	8	668	Med14	657	Med14	MIDDLE	MIDDLE	intra_mod	BS3-light	2.4	2
	849.416	4	-0.6	V120924-08	55.917	59.4	25.9	80.2	uniq	TNNVPMIK(1735.8013)AEETPSK	GEDLHEK(1795.9026)NDSAEVR	33.5	23.5	1	3	1069	Med5	1011	Med5	TAIL	TAIL	intra_mod	BS3-light	2.4	1
	964.527	3	12	V120913-04	119.671	81.1	24.8	86.5	TRUE	QIEELLDNC(Carbamidomethyl)IETFVAEK(638.4367)TT	K(2390.1563)LLK	56.3	5	1	219	119	Med22	121	Med7	HEAD	MIDDLE	inter_mod	BS3-light	2.4	5
	964.527	3	12	V120913-04	119.671	81.1	24.8	86.5	TRUE	QIEELLDNC(Carbamidomethyl)IETFVAEK(638.4367)TT	K(2390.1563)IIK	56.3	5	1	220	119	Med22	560	Med17	HEAD	HEAD	intra_mod	BS3-light	2.4	5
	812.082	3	11	V120913-04	26.822	89.5	24.8	85.8	uniq	DK(888.4553)NSSTSNTEPIPR	SSTNK(1682.8111)SK	64.7	16	1	4	386	Med1	418	Med1	MIDDLE	MIDDLE	intra_mod	BS3-light	2.4	1
	539.34	3	9.9	V120913-04	39.173	59.9	24.7	86.2	uniq	VVK(930.5175)AIR	K(822.5327)QLGYGK	35.2	32.2	1	2	409	Med5	880	Med5	TAIL	TAIL	intra_mod	BS3-light	2.4	5
	747.66	4	1.5	V120913-08	80.634	56.5	26.1	78	uniq	TNNVPMIK(1328.7704)AEETPSK	TLIK(1795.9026)FVDLSR	30.4	20.7	1	5	1069	Med5	593	Med5	TAIL	TAIL	intra_mod	BS3-light	2.4	2
	734.062	3	0.6	V120913-08	41.196	65.4	22.8	96.1	uniq	K(1111.5873)LVEVEDEK	KDNDK(1225.6442)NLK	42.6	29.1	1	3	100	Med21	75	Med17	MIDDLE	MIDDLE	intra_mod	BS3-light	2.3	12
	1088.55	4	11	V120913-10	105.537	59.6	25.6	78.7	uniq	LLNDLALENGEITK(2207.0304)TENEK	TAEEASQLIEYMENDAK(2281.1689)K	34	23.4	1	31	1110	Med5	995	Med5	TAIL	TAIL	intra_mod	BS3-light	2.3	3
	609.488	5	-0.8	V111216-13	94.629	52	18	69.4	uniq	K(1475.7847)VC(Carbamidomethyl)EC(Carbamidomethyl)VC(Carbamidomethyl)MHC(Carbamidomethyl)GK	FAAIWTLC(Carbamidomethyl)K(1704.6914)TK	34	12.8	7	8	101	Rpb1	143	Rpb1	POLII	POLII	intra_mod	BS3-light	2.3	5
	992.54	5	13	V120913-10	115.789	80.5	25	81.6	uniq	NFHFAIEQISNNSNQQQNPK(1635.9447)LFQTIFSK	KEELLLK(3459.7212)DLEIR	55.5	5.5	1	1755	684	Med16	856	Med15	TAIL	TAIL	intra_mod	BS3-light	2.3	1
	728.619	4	0.2	V120924-08	43.258	53.1	23.7	88.1	uniq	SKGDVDIK(1241.6139)GEDLHEK	AEETPSK(1806.9000)TNK	29.4	22.9	1	2	1004	Med5	1076	Med5	TAIL	TAIL	intra_mod	BS3-light	2.3	4
	643.355	3	8.8	V120913-04	46.368	56.5	24.3	84.5	uniq	Q(Gln->pyro-Glu)ALAIK(971.4924)DSK	LSSDEK(1093.6019)R	32.2	19.2	1	12	129	Rpb1	161	Rpb5	POLII	POLII	intra_mod	BS3-light	2.3	4
	1187.74	5	4.4	V120924-09	102.685	74.3	22.9	92.6	uniq	K(4458.8037)AAPSPISHVAEIR	M(Met-loss+Acetyl)SDYEEAFNDGNENFEDFDVEHFSDEETYEEK(1612.8937)PQFK	51.4	18.1	1	10	228	Rpb2	32	Rpb6	POLII	POLII	intra_mod	BS3-light	2.3	1
	680.884	4	4.5	V120924-08	57.555	73.2	23.7	87.3	uniq	EIEQVC(Carbamidomethyl)K(1207.7540)QVHDK	K(1649.8083)KEK(Xlink:DSS1)LLR	49.5	27.7	1	2	197	Med7	114	Med21	MIDDLE	MIDDLE	intra_mod	BS3-light	2.2	1
	660.085	3	9.7	V120913-04	53.18	65.3	24.1	84.3	uniq	IIK(882.4963)IDKPIR	GK(1232.7856)WNLK	41.2	26.7	1	4	581	Med14	664	Med14	MIDDLE	MIDDLE	intra_mod	BS3-light	2.2	24
	735.725	3	9.3	V120913-04	37.961	63.9	22.3	93.8	uniq	999.5138-M(Met-loss)VGQQYSSAPLR	TAYHSK(1342.6881)R	41.6	22.2	1	5	1	Rpb1	934	Rpb2	POLII	POLII	intra_mod	BS3-light	2.2	2
	536.636	3	0.5	V111216-13	46.538	54	19.4	65.8	uniq	LVMK(902.4610)SK	FNK(842.4936)SNR	34.6	29	1	2	946	Med15	951	Med15	TAIL	TAIL	intra_mod	BS3-light	2.2	7
	942.143	3	-6.2	110427-PRKBS3H	63.744	66.7	17.4	73.4	uniq	EQPQENK(909.5284)NIDDENITK	LNK(2051.9647)EIR	49.3	12.3	1	20	589	Med17	601	Med17	HEAD	HEAD	intra_mod	BS3-light	2.2	14
	671.729	5	1.1	V120913-08	43.486	84.2	22.3	92.3	uniq	VVRPK(1041.4727)SLDAETEAEEDHM(Oxidation)LK	EDK(2450.1999)ENNR	61.9	25.8	1	3	1246	Rpb1	20	Rpb9	POLII	POLII	intra_mod	BS3-light	2.2	18
	585.29	4	-1.6	V120913-08	33.637	58.1	24	81.9	uniq	HMVDDK(1116.5274)IHAR	MK(1358.6765)HGTYDK	34.1	27.6	1	2	1102	Rpb2	886	Rpb2	POLII	POLII	intra_mod	BS3-light	2.2	2
	571.827	4	13	V111014-03	53.841	31.2	20.2	87.4	uniq	YKEK(1588.8501)K	FFTQSNLEK(832.4695)LPK	11	6.4	1	15	37	Med7	30	Med7	MIDDLE	MIDDLE	intra_mod	BS3-light	2.1	5
	539.545	4	10	V120913-04	32.107	57.5	23.3	84.8	uniq	AVVDHINGSGK(902.4610)R	FNK(1389.7365)SNR	34.2	23.4	1	4	918	Med15	951	Med15	TAIL	TAIL	intra_mod	BS3-light	2.1	2
	1113.07	4	6.5	V120913-08	56.729	126.7	21.8	92.7	uniq	SEQNGQEQQGPVK(1042.6175)NTQLHGPSATDPETTATQK	LYK(3543.6714)LNVR	104.9	15.5	1	35	40	Med14	62	Med10	MIDDLE	MIDDLE	intra_mod	BS3-light	2.1	9
	583.71	3	9	V111216-35	25.896	42.6	17.1	46.3	TRUE	LK(721.4487)EILNVAK	LAK(1164.7118)PR	25.5	14.6	1	2	1102	Rpb1	510	Rpb2	POLII	POLII	intra_mod	BS3-light	2.1	5
	1249.41	4	9.4	V120913-10	126.225	68.1	24.8	74.4	uniq	LK(1651.8781)SLNDIETQLC(Carbamidomethyl)SMLQEASQVTFIFGELK	K(3479.7568)EIQLLDENVGTR	43.3	19.1	1	8	11	Med11	68	Med11	HEAD	HEAD	intra_mod	BS3-light	2.1	1
	672.514	6	8.5	V120924-08	68.034	89.8	22.3	89	uniq	NEYGK(1198.6558)HDFKNEESLSEEHASLLVR	LDK(2968.4203)STTQLR	67.5	20.6	1	19	169	Med8	61	Med11	HEAD	HEAD	intra_mod	BS3-light	2.1	10
	1121.08	4	11	V120913-10	124.996	93.2	28.4	51.2	uniq	IQDVK(1934.9949)LVLASNFDNFDYFNQR	DGEHEK(2683.3282)SNILLNSLTK	64.8	16.7	1	15	78	Med1	100	Med1	MIDDLE	MIDDLE	intra_mod	BS3-light	2	3
	538.824	4	9.2	V111014-03	59.653	40.9	17.5	66.2	uniq	K(793.5451)GDINPEVSMIR	ELK(1507.8458)VR	23.4	10.2	2	20	606	Rpb2	652	Rpb2	POLII	POLII	intra_mod	BS3-heavy	2	3
	746.416	4	6.8	V120924-08	84.032	42.9	21.5	89.6	uniq	IYNHVM(Oxidation)PLK(1412.7763)PVDK	LSVSEISDGK(1706.9066)LK	21.4	16.8	1	3	167	Med16	922	Med16	TAIL	TAIL	intra_mod	BS3-light	2	5
	688.38	4	-0.7	V120924-08	67.164	65.5	21.5	89.3	uniq	EAQANLLTAK(980.5655)HGM(Oxidation)TLR	K(1906.9935)VTSGVPR	44	28.1	1	2	705	Rpb1	1093	Rpb1	POLII	POLII	intra_mod	BS3-light	2	8
	425.011	4	8.6	V120913-04	29.971	62.9	20.8	93.3	uniq	SGRPVK(697.4010)SIR	K(1136.6666)DGLK	42.1	35.2	1	2	323	Rpb1	176	Rpb1	POLII	POLII	intra_mod	BS3-light	2	2
	972.078	5	1.8	V120913-09	55.772	113.1	20.3	96.2	uniq	SEQNGQEQQGPVK(1449.7398)NTQLHGPSATDPETTATQK	LSNEMHALK(3543.6714)NR	92.8	15.3	1	30	40	Med14	25	Med14	MIDDLE	MIDDLE	intra_mod	BS3-light	2	14
	1248.86	4	6	V120913-08	102.037	77.3	22.1	85.4	uniq	EFFNEK(1689.8396)FPSLIQEEEEDTTTTANINEVK	ESVYNLALK(3439.6195)C(Carbamidomethyl)AER	55.2	14.9	1	2	34	Med5	12	Med5	TAIL	TAIL	intra_mod	BS3-light	2	9
	636.587	4	2.3	V120924-08	57.452	56.1	23.3	75.9	uniq	NIDDENITK(1126.5870)LNK	K(1553.7937)ALGQDTEK	32.8	28.4	1	2	598	Med17	89	Med11	HEAD	HEAD	intra_mod	BS3-light	1.9	1
	550.081	4	9.2	V120913-04	47.47	87.2	20.2	94	uniq	K(721.4487)AAPSPISHVAEIR	LAK(1612.8937)PR	67	19.9	1	2	228	Rpb2	510	Rpb2	POLII	POLII	intra_mod	BS3-light	1.9	3
	785.688	4	-0.4	V120924-08	95.572	43.3	23.3	75.6	uniq	YPDLK(1679.9610)AFHNNLK	FKPNLDIAK(1596.8300)DLIR	20	16	1	6	115	Med1	71	Med4	MIDDLE	MIDDLE	intra_mod	BS3-light	1.9	6
	642.053	3	-0.3	V120924-07	28.21	45.8	22	82.6	uniq	LKGK(1136.6666)EGR	SGRPVK(924.5393)SIR	23.8	23.2	1	2	332	Rpb1	323	Rpb1	POLII	POLII	intra_mod	BS3-light	1.9	20
	674.131	4	0	V120924-08	76.166	74.8	20.8	89.4	uniq	EAQANLLTAK(939.5641)HGMTLR	K(1890.9986)VLDVTK	54	21.6	1	3	705	Rpb1	689	Rpb1	POLII	POLII	intra_mod	BS3-light	1.9	3
	884.933	6	-0.4	V120924-09	76.015	73.8	20.3	92	TRUE	NEYGK(2473.2026)HDFKNEESLSEEHASLLVR	GNESVK(2968.4203)PQFENHVKQFYER	53.5	18.4	1	11	169	Med8	45	Med11	HEAD	HEAD	intra_mod	BS3-light	1.9	2
	987.503	4	-1.7	110427-PRKBS3H	138.134	93.5	15.5	91.5	uniq	LQFNEFIQIMANIDQEGSK(1251.6823)QADR	DK(2832.3752)ILQLNDR	78	18.8	1	20	63	Med3	77	Med3	TAIL	TAIL	intra_mod	BS3-light	1.9	5
	740.178	4	7.2	V111015-06	54.584	53.6	16.4	78.8	uniq	EGLIDTAVK(992.6408)TAETGYIQR	K(2114.1649)VTSGVPR	37.2	12.8	1	2	830	Rpb1	1093	Rpb1	POLII	POLII	intra_mod	BS3-heavy	1.9	6
	467.286	4	8.1	V120913-04	33.471	59.9	21	87	uniq	IIK(770.3810)IDKPIR	K(1232.7856)EDNK	38.9	30.9	1	2	581	Med14	600	Med14	MIDDLE	MIDDLE	intra_mod	BS3-light	1.9	6
	951.186	3	0.8	V120913-08	77.601	85.6	21.1	85.8	uniq	LESITYQK(1115.5645)IMILQR	TSC(Carbamidomethyl)VVEK(1873.0383)R	64.5	19.6	1	66	687	Med14	653	Med14	MIDDLE	MIDDLE	intra_mod	BS3-light	1.9	3
	806.813	3	10	V111014-03	81.563	44.9	16.1	73.6	uniq	LQVLLDEEYK(700.4272)QLVK	K(1855.0343)FLR	28.8	9.4	1	41	934	Rpb1	941	Rpb1	POLII	POLII	intra_mod	BS3-light	1.8	23
	733.952	4	4.6	V110930-37	26.926	41.4	17.2	75.1	uniq	NPTPLLSNYASK(1244.8610)INR	IIK(1837.0487)IDKPIR	24.2	17.6	1	2	539	Med14	581	Med14	MIDDLE	MIDDLE	intra_mod	BS3-heavy	1.8	8
	867.264	5	5.4	V120924-09	110.543	72.8	21.8	80.3	uniq	NFHFAIEQISNNSNQQQNPK(1009.6059)LFQTIFSK	K(3459.7212)EELLLK	51	19.4	1	2	684	Med16	850	Med15	TAIL	TAIL	intra_mod	BS3-light	1.8	1
	1028.71	5	3.3	V120924-09	78.67	91.5	20.7	86.6	TRUE	NILHNTVPQVTNFNSTNEDQNNSK(1242.6972)HTEDTVNESR	M(Met-loss)GK(4033.8638)SAVIFVER	70.8	17.5	1	15	130	Med18	3	Med20	HEAD	HEAD	intra_mod	BS3-light	1.8	2
	1028.71	5	3.3	V120924-09	78.67	91.5	20.7	86.6	TRUE	NILHNTVPQVTNFNSTNEDQNNSK(1242.6972)HTEDTVNESR	4033.8638-M(Met-loss)GKSAVIFVER	70.8	17.9	1	4	130	Med18	1	Med20	HEAD	HEAD	intra_mod	BS3-light	1.8	2
	608.714	5	-2.9	V120913-08	36.271	58.2	20.2	89.1	TRUE	AEETPSK(1934.9949)TNK	K(1241.6139)SKGDVDIKGEDLHEK	38	20.9	1	20	1076	Med5	996	Med5	TAIL	TAIL	intra_mod	BS3-light	1.8	3
	991.549	3	7.4	V120913-08	78.26	93.3	20.2	88.9	uniq	TVK(1107.6288)EVQFGLFSPEEVR	LK(2002.0411)ESQLPR	73.1	16.9	1	9	15	Rpb1	171	Rpb5	POLII	POLII	intra_mod	BS3-light	1.8	2
	561.835	4	12	V120913-08	53.645	72.5	19.5	92.1	TRUE	K(768.4606)AAPSPISHVAEIR	ARTK(1612.8937)R	53	9.1	1	46	228	Rpb2	62	Rpb12	POLII	POLII	intra_mod	BS3-light	1.8	4
	731.409	4	4.7	V120913-08	106.384	63.5	23	71.1	uniq	MILTHVDLIEK(1194.6107)FLR	AMEYLK(1865.0485)FR	40.5	20.1	1	3	59	Rpb10	813	Rpb2	POLII	POLII	intra_mod	BS3-light	1.8	5
	541.989	3	-3.5	V120913-07	50.223	60.4	20.4	85.8	uniq	IDK(882.4963)PIR	GK(878.5226)WNLK	40	30.1	1	2	584	Med14	664	Med14	MIDDLE	MIDDLE	intra_mod	BS3-light	1.8	14
	743.991	5	1.6	V120913-08	79.623	64	21.5	78.9	uniq	TPSLTVYLEPGHAADQEQAK(1178.5828)LIR	VVMMK(2674.3966)YDR	42.5	20.2	1	2	1132	Rpb1	1286	Rpb1	POLII	POLII	intra_mod	BS3-light	1.7	1
	515.557	4	-12	V110930-31	22.516	37.5	16.2	69.2	uniq	SYK(735.5396)NQIADLSGK	AVK(1472.8264)LR	21.3	7.3	1	15	65	Med19	59	Med19	MIDDLE	MIDDLE	intra_mod	BS3-heavy	1.7	8
	737.214	6	8.3	V120924-09	102.74	46.5	24.7	58.9	uniq	NLPADVSK(2095.0334)LMYSITFHHHGR	2460.2372-M(Met-loss)VVQNSPVSSVHTANFSER	21.8	19.6	1	3	55	Med20	1	Med2	HEAD	TAIL	inter_mod	BS3-light	1.7	1
	709.627	4	9.8	V120924-08	53.207	63.1	20.5	83.4	uniq	ARDQDSIDISIK(1117.5880)DNK	SKFNK(1854.9323)SNR	42.6	21.3	1	10	939	Med15	951	Med15	TAIL	TAIL	intra_mod	BS3-light	1.7	17
	838.939	4	4.2	V120924-08	99.226	46.7	19.6	88.3	uniq	LSK(1828.9306)VQLYEDLC(Carbamidomethyl)R	SLISENEDTK(1660.8494)DLLSK	27.1	15.6	1	2	39	Med4	112	Med9	MIDDLE	MIDDLE	intra_mod	BS3-light	1.7	4
	595.719	3	9.9	V120913-04	63.417	68.8	20	85.2	uniq	K(914.5477)QIQLLK	K(1007.6379)IIFEK	48.8	40	1	2	427	Med17	434	Med17	HEAD	HEAD	intra_mod	BS3-light	1.7	5
	890.117	3	2.7	V120913-08	38.22	47.4	21.9	74	uniq	NGPNEHPGAK(1116.5274)YVIR	MK(1688.8635)HGTYDK	25.5	17.1	1	5	403	Rpb1	886	Rpb2	POLII	POLII	intra_mod	BS3-light	1.7	5
	1046.23	3	8.6	V120924-08	71.541	75.5	20.3	82.5	uniq	LGTPESVK(1388.7122)PANASHAIR	NQVFMLDTK(1885.0058)R	50	25.4	3	5	1041	Med14	1032	Med14	TAIL	TAIL	intra_mod	BS3-light	1.7	2
	538.663	3	9.3	V120913-04	30.252	55	18.2	93.6	uniq	KK(683.3602)VLDVTK	DK(1067.6590)AGR	36.8	13.7	1	79	689	Rpb1	728	Rpb1	POLII	POLII	intra_mod	BS3-light	1.6	24
	899.21	3	-3.9	V120913-08	72.487	67.5	20.2	81.6	TRUE	GTALGIKKEK(1494.8844)R	IKMK(1337.8031)LK(Xlink:DSS1)QGQK	47.3	12.3	1	1299	347	Rpb2	546	Med15	POLII	TAIL	inter_mod	BS3-light	1.6	6
	899.21	3	-3.9	V120913-08	72.487	67.5	20.2	81.6	TRUE	GTALGIKKEK(1494.8844)R	IKMK(Xlink:DSS1)LK(1337.8031)QGQK	47.3	12.3	1	1298	347	Rpb2	548	Med15	POLII	TAIL	inter_mod	BS3-light	1.6	3
	532.023	3	-0.5	V111216-35	14.631	33.3	15.6	40.5	uniq	SGRPVK(594.4494)SIR	LK(1148.7419)GK	17.7	17	1	4	323	Rpb1	330	Rpb1	POLII	POLII	intra_mod	BS3-heavy	1.6	19
	877.67	5	1.6	V120924-09	63.291	63.9	20.7	77.8	TRUE	2426.3394-M(Met-loss)VVQNSPVSSVHTANFSER	AVVDHINGSGK(Xlink:DSS1)RKPTK(2095.0334)AAQR	43.2	17.6	1	11	1	Med2	923	Med15	TAIL	TAIL	intra_mod	BS3-light	1.6	6
	641.414	3	13	V110930-37	26.404	44.3	14.3	58	uniq	VK(712.5025)VIPYSTFR	K(1358.8351)FLR	30	4.1	1	27	461	Rpb1	941	Rpb1	POLII	POLII	intra_mod	BS3-heavy	1.6	4
	899.21	3	-3.9	V120913-08	72.487	67.1	19.8	82.4	TRUE	GTALGIK(1338.8057)KEK(Xlink:DSS1)R	IKMK(1493.8817)LKQGQK	45.7	12.9	6	1132	344	Rpb2	546	Med15	POLII	TAIL	inter_mod	BS3-light	1.6	3
	899.21	3	-3.9	V120913-08	72.487	67.1	19.8	82.4	TRUE	GTALGIKK(1338.8057)EK(Xlink:DSS1)R	IKMK(1493.8817)LKQGQK	45.7	12.9	7	1132	345	Rpb2	546	Med15	POLII	TAIL	inter_mod	BS3-light	1.6	5
	877.67	5	1.6	V120924-09	63.291	63.9	20.7	76.5	TRUE	2426.3394-M(Met-loss)VVQNSPVSSVHTANFSER	AVVDHINGSGK(Xlink:DSS1)RK(2095.0334)PTKAAQR	43.2	17.9	1	4	1	Med2	920	Med15	TAIL	TAIL	intra_mod	BS3-light	1.6	2
	845.827	5	9.4	V120924-08	70.384	97.8	18.9	87	uniq	DGETTDANGK(1110.6285)TIVTGGNGPEDFQQHEQIR	QALAIK(3251.4967)DSK	78.9	11	1	17	46	Rpb6	129	Rpb1	POLII	POLII	intra_mod	BS3-light	1.6	8
	676.038	6	6	V120924-09	95.567	36.3	19.5	83.3	TRUE	FVDLNEK(2332.2726)ELQNEIK	IALM(Oxidation)NIPK(1855.9567)PLNSYHIKNGR	16.4	11.7	2	22	122	Med17	264	Med14	MIDDLE	MIDDLE	intra_mod	BS3-light	1.6	2
	567.019	4	9.9	V120913-04	33.119	82.2	19.3	84.1	uniq	K(697.4010)VC(Carbamidomethyl)EC(Carbamidomethyl)VC(Carbamidomethyl)MHC(Carbamidomethyl)GK	K(1704.6914)DGLK	62.9	24.8	1	4	101	Rpb1	176	Rpb1	POLII	POLII	intra_mod	BS3-light	1.6	5
	775.141	4	1.2	V111216-33	27.553	56.5	15.1	83.3	uniq	1449.7398-M(Met-loss)TTTIGSPQMLANEER	LSNEMHALK(1784.8615)NR	41.4	11.5	1	17	1	Med14	25	Med14	MIDDLE	MIDDLE	intra_mod	BS3-light	1.6	3
	711.404	4	0.9	V120924-08	91.094	71.7	17.7	93.2	uniq	K(1195.7176)ELQGYIELSVPDR	TSGQK(1783.9356)LLAIK	54	19.7	1	2	280	Med18	333	Med17	HEAD	HEAD	intra_mod	BS3-light	1.6	5
	970.774	4	11	V120913-10	101.496	81	17.9	91	uniq	SSIEK(1385.7919)DPSPEILVLYNVC(Carbamidomethyl)DTSK	LISQSQLGK(2631.2990)FK	63.1	11.2	1	212	366	Med16	483	Med16	TAIL	TAIL	intra_mod	BS3-light	1.5	4
	866.784	6	6.6	V120924-09	105.502	47.4	19.2	82.4	uniq	AQQVPPYGVYHPPFIK(2507.2234)YAC(Carbamidomethyl)LAIR	KNGQIDFWYQFSNSK(2825.4727)DHKK	28.2	12.4	1	22	236	Med16	258	Med16	TAIL	TAIL	intra_mod	BS3-light	1.5	7
	840.968	4	0.2	V111216-34	23.128	43.6	13.9	54.1	uniq	K(1762.9854)LSISNAASQQPTPR	STPNTNPSPLK(1747.0018)TQTK	29.7	8.8	1	2	781	Med15	813	Med15	TAIL	TAIL	intra_mod	BS3-heavy	1.5	1
	638.585	4	0.4	V120913-08	35.989	47.1	19	83	uniq	NGPNEHPGAK(999.5138)YVIR	TAYHSK(1688.8635)R	26.1	21.7	2	4	403	Rpb1	934	Rpb2	POLII	POLII	intra_mod	BS3-light	1.5	2
	687.407	5	0	V111216-13	157.412	60	13	59	uniq	ATPATLTELK(1232.7856)DALSNSILSVR	IIK(2337.2791)IDKPIR	47	20.9	1	2	21	Med20	581	Med14	HEAD	MIDDLE	inter_mod	BS3-light	1.5	11
	938.211	3	1.3	V111014-03	66.607	35.3	16.9	65	TRUE	TIVPTSIQTK(1568.8774)R	LSVSEISDGKLK(1380.7977)R	16.3	15.2	3	15	953	Med16	924	Med16	TAIL	TAIL	intra_mod	BS3-light	1.5	4
	803.42	5	9.8	V120921-07	118.622	53.6	20.7	72	uniq	TDEALFENVK(1596.8300)LLAEYDNIYR	YPDLK(2553.2639)AFHNNLK	32.9	13.2	1	5	85	Med4	115	Med1	MIDDLE	MIDDLE	intra_mod	BS3-light	1.5	3
	844.798	3	3.1	V111015-06	47.72	53	16.1	74.5	uniq	ILPTDGSAEFNVK(822.4851)YR	EK(1846.9465)AIPK	36.9	5.1	1	1082	73	Rpb7	72	Rpb6	POLII	POLII	intra_mod	BS3-light	1.5	34
	631.326	3	6.5	V120913-04	30.463	51.1	19.9	76.2	uniq	MK(912.4851)HGTYDK	GNLMGK(1116.5274)R	31.2	23.7	1	2	886	Rpb2	343	Rpb1	POLII	POLII	intra_mod	BS3-light	1.5	1
	1033.31	5	2.8	V120924-09	103.436	65.6	17.7	88.8	uniq	IYFTEKDDNK(1793.9775)TNNEDLFDDYPSTSLDIR	VVTNALDNIDEK(3505.6049)VVK	47.9	11.9	1	72	422	Med5	406	Med5	TAIL	TAIL	intra_mod	BS3-light	1.5	1
	633.11	4	11	V120913-04	53.668	67.2	20.2	73.9	uniq	TQVNTGGESVVK(1182.6649)K	FK(1483.7882)PNLDIAK	47	25.1	1	6	599	Med14	64	Med4	MIDDLE	MIDDLE	intra_mod	BS3-light	1.4	1
	531.314	4	2	V120924-08	83.16	44.7	20.8	70.3	uniq	K(1182.6649)VLFAAYK	FK(1076.6270)PNLDIAK	23.9	23.4	1	2	55	Rpb11	64	Med4	POLII	MIDDLE	inter_mod	BS3-light	1.4	1
	400.629	5	-2.1	V120913-04	23.067	47.9	17.5	89	uniq	TAYHSK(1136.6666)R	SGRPVK(999.5138)SIR	30.4	23.9	1	2	934	Rpb2	323	Rpb1	POLII	POLII	intra_mod	BS3-light	1.4	1
	1112.81	4	-1.6	V120924-09	104.212	77	17	91.4	uniq	K(1529.7514)ASVLEISPQDSIASVLSPDSNIMSDSK	LHK(3055.5271)NFESENFK	60	19.7	1	7	1001	Med15	848	Med14	TAIL	TAIL	intra_mod	BS3-light	1.4	1
	758.434	4	12	V120924-08	85.788	37.9	21.5	65	TRUE	ILPTDGSAEFNVK(1320.7905)YR	TLK(1846.9465)EK(Xlink:DSS1)AIPK	16.4	9.8	1	5	73	Rpb7	70	Rpb6	POLII	POLII	intra_mod	BS3-light	1.4	2
	955.9	4	1	V120913-04	11.858	77	20.8	68.8	uniq	NK(1842.7616)NNNEDNENNNNSSEK	DNNNESNK(2114.8737)NNNGDEK	45	39.1	8	9	310	Med2	301	Med2	TAIL	TAIL	intra_mod	BS3-light	1.4	2
	488.493	5	8.9	V120924-08	70.907	50.8	18.3	82.3	uniq	LVEVEDEKIEAIK(795.4854)K	EK(1779.9870)LLR	32.5	8.8	1	67	113	Med21	117	Med21	MIDDLE	MIDDLE	intra_mod	BS3-light	1.4	10
	597.561	4	-2.8	110427-PRKBS3H	55.09	77.8	15.3	86.6	TRUE	LEGDELENK(1111.5873)TK	KDNDK(1412.7035)NLK	62.5	13.7	3	120	68	Med17	75	Med17	MIDDLE	MIDDLE	intra_mod	BS3-light	1.4	9
	404.249	4	9.5	V120913-04	30.243	46.8	20.3	69.8	TRUE	K(683.3602)KVLDVTK	DK(1067.6590)AGR	26.5	25.6	1	3	688	Rpb1	728	Rpb1	POLII	POLII	intra_mod	BS3-light	1.4	11
	576.014	3	9.8	V120913-04	34.577	59	17.8	84.1	uniq	LK(755.4429)ESQLPR	TLK(1107.6288)EK	41.2	22.1	1	3	171	Rpb5	70	Rpb6	POLII	POLII	intra_mod	BS3-light	1.4	10
	624.82	4	7.3	V120913-04	35.825	45.3	18.5	79.5	uniq	EIEQVC(Carbamidomethyl)K(983.4924)QVHDK	DNDK(1649.8083)NLK	26.8	16.9	1	2	197	Med7	75	Med17	MIDDLE	MIDDLE	intra_mod	BS3-light	1.3	1
	455.283	4	11	V120921-06	73.325	46.2	18.3	80.6	uniq	K(878.5226)VLFAAYK	IDK(1076.6270)PIR	27.9	15.7	1	2	55	Rpb11	584	Med14	POLII	MIDDLE	inter_mod	BS3-light	1.3	2
	899.2	3	7.2	V120913-10	81.564	57.4	18.7	77.6	TRUE	GTALGIK(1650.9239)KEK	LKPMNIERK(1181.7020)QTR	35.7	13.4	9	377	344	Rpb2	180	Med16	POLII	TAIL	inter_mod	BS3-light	1.3	3
	674.649	4	3.5	V120913-03	81.533	52.9	19.7	71.7	uniq	GTALGIKK(1650.9239)EK	LKPMNIERK(1181.7020)QTR	33.2	10.8	5	223	345	Rpb2	180	Med16	POLII	TAIL	inter_mod	BS3-light	1.3	4
	941.505	5	7.6	V120913-10	105.064	56.4	18.2	80.3	uniq	NFHFAIEQISNNSNQQQNPK(1380.7977)LFQTIFSK	TIVPTSIQTK(3459.7212)R	38.2	8.8	1	244	684	Med16	953	Med16	TAIL	TAIL	intra_mod	BS3-light	1.3	2
	786.596	6	2.2	V120924-09	107.305	66.1	16.2	91.5	uniq	LSPSPILLTSAGC(Carbamidomethyl)K(1624.8977)NGSFTLLNQLSQTNK	LHFK(3226.6908)DTKPFLNK	49.9	21.1	1	6	208	Med5	240	Med5	TAIL	TAIL	intra_mod	BS3-light	1.3	3
	716.099	3	-2.6	110427-PRKBS3H	73.462	51.9	9.4	61	uniq	TNLDGTK(662.3639)AVK(Xlink:DSS1:2H(12))LR	K(1620.9840)SYK	42.5	8.7	1	51	56	Med19	62	Med19	MIDDLE	MIDDLE	intra_mod	BS3-light	1.3	10
	516.708	5	-0.7	V120924-08	55.893	52.4	17.7	81.8	uniq	TQVNTGGESVVK(1232.7856)K	IIK(1483.7882)IDKPIR	34.7	21.6	1	6	599	Med14	581	Med14	MIDDLE	MIDDLE	intra_mod	BS3-light	1.3	2
	809.652	4	-1.4	V120924-08	71.782	54.3	18.4	77.2	uniq	DK(1689.8396)NSSTSNTEPIPR	ESVYNLALK(1682.8111)C(Carbamidomethyl)AER	35.9	14	1	2	386	Med1	12	Med5	MIDDLE	TAIL	inter_mod	BS3-light	1.3	1
	573.074	4	-2.1	V120913-04	24.365	70.3	15	95.8	uniq	AVVDHINGSGK(1036.6029)R	KPTK(1389.7365)AAQR	50	20.2	8	40	918	Med15	923	Med15	TAIL	TAIL	intra_mod	BS3-light	1.2	1
	1066.91	3	9.1	V120913-08	56.307	50.1	15.3	94	uniq	VVRPK(901.5273)SLDAETEAEEDHMLK	IK(2434.2050)QTFK	34.8	13.9	1	36	1246	Rpb1	1217	Rpb1	POLII	POLII	intra_mod	BS3-light	1.2	14
	1198.09	4	0.7	V120924-09	97.586	70.9	16.9	83	uniq	IYVTK(2070.9820)PMVNESDGVTHALYPQEAR	NC(Carbamidomethyl)YLSEATESDLYK(2855.4164)LK	54	10.3	1	35	99	Rpb2	191	Rpb2	POLII	POLII	intra_mod	BS3-light	1.2	2
	691.952	5	-1.1	V120924-08	62.519	79	15.5	91.1	TRUE	1497.7610-M(Met-loss)VVQNSPVSSVHTANFSER	DK(2095.0334)VC(Carbamidomethyl)KQINEAR	63.5	11.3	1	34	1	Med2	28	Med3	TAIL	TAIL	intra_mod	BS3-light	1.2	3
	1006.57	3	2.2	V120913-08	80.532	90.2	14.7	94.5	uniq	EK(1195.7176)WLLNQIPVTEHSK	TSGQK(1959.0466)LLAIK	75.5	15.1	1	35	82	Med22	333	Med17	HEAD	HEAD	intra_mod	BS3-light	1.2	9
	970.259	6	-1.2	V120924-09	69.19	42.5	20.9	56.1	TRUE	3838.6527-M(Oxidation)TTEDPDSNHLSSETGIK	K(2114.9314)DTDGADENVQIGEDFMEVDYEDK(Xlink:DSS1)DNPVDSR	21.6	14.3	1	28	1	Med17	144	Med17	MIDDLE	HEAD	inter_mod	BS3-light	1.1	2
	710.772	5	-2.3	V120924-08	71.932	83.5	15.5	87.4	uniq	NMK(1021.5920)TPSLTVYLEPGHAADQEQAK	DGK(2665.3058)LAKPR	68	19.8	1	3	1112	Rpb1	507	Rpb2	POLII	POLII	intra_mod	BS3-light	1.1	1
	888.491	4	1.8	V111216-34	24.168	33.7	13.6	73	uniq	SASNTAK(1736.0109)STPNTNPSPLK	SNTIPVTSIPSTNK(1964.0604)K	20.1	12.9	1	4	802	Med15	780	Med15	TAIL	TAIL	intra_mod	BS3-heavy	1.1	1
	594.185	6	9.5	V120913-10	97.367	43	17.6	75	TRUE	LK(2316.2776)DLNLTVSIK	IALMNIPK(1380.8228)PLNSYHIKNGR	25.4	11.4	1	12	247	Med14	264	Med14	MIDDLE	MIDDLE	intra_mod	BS3-light	1.1	3
	442.267	4	-3.7	110427-PRKBS3H	62.708	48.8	14	63.2	uniq	LK(795.4854)ESQLPR	ELLK(1107.6288)R	34.8	25.3	1	2	171	Rpb5	166	Rpb5	POLII	POLII	intra_mod	BS3-light	1.1	4
	545.513	5	0.4	110427-PRKBS3H	56.925	45.1	13.1	61.3	uniq	TQVNTGGESVVK(890.5979)KEDNK	IDK(1982.0710)PIR	32	7.2	1	325	599	Med14	584	Med14	MIDDLE	MIDDLE	intra_mod	BS3-heavy	1.1	5
	613.818	4	10	V120913-04	38.012	63	16.9	78.5	uniq	K(860.5008)STENESTNYQYK	LSK(1728.7843)FTK	46.1	9.8	1	13	103	Med7	162	Med4	MIDDLE	MIDDLE	intra_mod	BS3-light	1.1	1
	1021.53	5	4.7	V120924-09	99.543	85.1	15.5	86	uniq	DEKDYLTNQQPK(798.4673)NLSTPSTSSNGEFIPHIFYSLHQIR	LK(4442.1819)LC(Carbamidomethyl)K	69.6	7	1	299	52	Med9	99	Med9	MIDDLE	MIDDLE	intra_mod	BS3-light	1.1	2
	909.126	3	0.2	V120913-08	38.606	45.2	17.1	76.6	TRUE	GEDLHEK(1126.6234)NDSAEVR	K(1735.8013)SKGDVDIK	28.1	10.3	1	126	1011	Med5	996	Med5	TAIL	TAIL	intra_mod	BS3-light	1.1	2
	495.06	4	-2.2	V111216-31	20.553	35	14	61.3	TRUE	DGK(1092.6932)LAKPR	LK(1033.6674)GK(Xlink:DSS1)EGR	21	18.2	1	3	507	Rpb2	330	Rpb1	POLII	POLII	intra_mod	BS3-heavy	1.1	11
	845.219	5	0.3	V120924-09	69.26	84.1	15.6	85.3	uniq	DGETTDANGK(1107.6288)TIVTGGNGPEDFQQHEQIR	LK(3251.4967)ESQLPR	68.5	19.5	1	2	46	Rpb6	171	Rpb5	POLII	POLII	intra_mod	BS3-light	1.1	1
	1171.3	3	-3	V111015-18	99.696	34.2	14.6	72.8	uniq	QIEELLDNC(Carbamidomethyl)IETFVAEK(1258.8079)TT	FANYK(2402.2316)LLLK	19.6	13.8	1	2	119	Med22	555	Med17	HEAD	HEAD	intra_mod	BS3-heavy	1.1	2
	622.376	3	8.8	V120913-04	32.085	40.1	15.3	86.7	uniq	DGK(980.5655)LAKPR	K(1021.5920)VTSGVPR	24.8	20.7	1	2	507	Rpb2	1093	Rpb1	POLII	POLII	intra_mod	BS3-light	1.1	2
	639.048	3	8.8	V120913-04	53.846	62.1	14.9	89	uniq	TNK(998.5284)ISILK	SK(1053.6434)GDVDIK	47.2	34.1	1	2	1079	Med5	998	Med5	TAIL	TAIL	intra_mod	BS3-light	1.1	3
	643.066	3	7.5	V120913-04	52.146	51.5	15.5	85.4	uniq	GK(941.5546)ITIGIQR	K(1122.6761)STITVR	36	18.4	1	6	426	Med14	408	Med14	MIDDLE	MIDDLE	intra_mod	BS3-light	1.1	2
	586.309	5	2.4	V120924-08	75.525	38.8	19	64.5	uniq	GEDLHEK(1328.7704)NDSAEVR	TLIK(1735.8013)FVDLSR	19.8	19.8	2	1	1011	Med5	593	Med5	TAIL	TAIL	intra_mod	BS3-light	1.1	1
	471.964	3	8.1	V120913-04	34.198	45.1	14.9	88.2	uniq	TLK(795.4854)EK	ELLK(755.4429)R	30.2	25.1	1	2	70	Rpb6	166	Rpb5	POLII	POLII	intra_mod	BS3-light	1.1	3
	524.544	4	5.7	V120921-06	62.229	35.8	16.6	78	uniq	IYFTEK(822.5327)DDNK	VVK(1409.6715)AIR	19.2	13.1	1	5	418	Med5	409	Med5	TAIL	TAIL	intra_mod	BS3-light	1.1	5
	883.819	3	6.3	V120924-07	99.861	60.8	19.4	61.1	uniq	M(Met-loss+Acetyl)SNQALYEK(1027.6066)LEQTR	DVIFK(1758.8788)IR	41.4	17.1	1	8	9	Med22	324	Med17	HEAD	HEAD	intra_mod	BS3-light	1	2
	742.649	4	-0.8	V120924-08	79.057	62	18.6	65.3	uniq	1009.6059-M(Met-loss)VVQNSPVSSVHTANFSER	K(2095.0334)EELLLK	43.4	10.5	1	5	1	Med2	850	Med15	TAIL	TAIL	intra_mod	BS3-light	1	1
	623.606	4	9.3	V120924-08	83.926	61.9	14.9	86.9	uniq	TVK(626.4003)EVQFGLFSPEEVR	K(2002.0411)TLK	47	7	1	30	15	Rpb1	67	Rpb6	POLII	POLII	intra_mod	BS3-light	1	1
	536.776	4	9.3	V120913-04	25.518	56.4	15.6	82.4	uniq	K(783.4378)DQDDRDHFGK	EK(1497.6848)ELK	40.8	25.8	1	2	393	Rpb2	622	Rpb2	POLII	POLII	intra_mod	BS3-light	1	5
	469.26	4	9.8	V120924-07	47.03	32.6	16.8	75.2	uniq	YNPLEK(839.4753)RD	K(1171.5873)GQELK	15.8	8.6	1	4	68	Rpb10	149	Rpb3	POLII	POLII	intra_mod	BS3-light	1	7
	745.473	3	8.9	V120913-04	69.187	39	16.5	76.9	uniq	LLPINVNK(1195.7176)K	TSGQK(1175.7278)LLAIK	22.5	13.5	1	34	88	Med11	333	Med17	HEAD	HEAD	intra_mod	BS3-light	1	4
	360.99	4	8.7	V120913-04	31.107	36	15.2	84.1	uniq	K(951.5866)TLK	RELLK(626.4003)R	20.8	20.2	1	2	67	Rpb6	166	Rpb5	POLII	POLII	intra_mod	BS3-light	1	15
	934.998	4	5.9	V120924-09	99.4	68.2	15.2	84	uniq	QINK(1412.7035)LIDSLPGVDVSAEEQLR	LEGDELENK(2461.3064)TK	53	9.9	1	63	75	Med21	68	Med17	MIDDLE	MIDDLE	intra_mod	BS3-light	1	2
	728.662	4	1.3	V111216-35	21.723	66.7	11.6	92.7	uniq	TK(1095.6037)SNTIPVTSIPSTNKK	TINGK(1953.0783)VNGR	55.1	15	1	5	766	Med15	760	Med15	TAIL	TAIL	intra_mod	BS3-light	1	5
	942.189	3	8	V120913-08	56.588	73.1	15.5	80.8	uniq	SASNTAK(1009.6059)STPNTNPSPLK	K(1951.9851)EELLLK	57.6	17.9	1	6	802	Med15	850	Med15	TAIL	TAIL	intra_mod	BS3-light	1	2
	445.767	4	12	V120921-06	38.333	45.8	15.2	81.3	uniq	K(724.4020)PTK(Xlink:DSS1)AAQR	FK(1192.6816)HR	30.6	12.9	1	8	920	Med15	870	Med15	TAIL	TAIL	intra_mod	BS3-light	0.9	3
	571.579	4	13	V120921-06	76.3	46.8	15.7	77.4	uniq	DK(1168.6427)ILQLNDR	MAK(1251.6823)YLHIR	31.1	22.8	1	4	77	Med3	70	Med3	TAIL	TAIL	intra_mod	BS3-light	0.9	8
	698.522	6	0.9	V120913-10	81.552	64.8	13.9	87.8	TRUE	NEYGK(Xlink:DSS1)HDFK(1198.6558)NEESLSEEHASLLVR	LDK(3124.4989)STTQLR	50.9	18.4	1	10	173	Med8	61	Med11	HEAD	HEAD	intra_mod	BS3-light	0.9	4
	416.25	4	11	V120913-07	33.178	43.9	17.8	64.9	uniq	TSK(877.5385)SFSK	LPIK(921.4807)NR	26.1	18.7	1	5	898	Med16	893	Med16	TAIL	TAIL	intra_mod	BS3-light	0.9	7
	659.637	4	-1.8	V111015-05	43.18	38.3	12.4	64.5	uniq	STPNTNPSPLK(1021.6813)TQTK	K(1762.9854)EELLLK	25.9	9.9	1	13	813	Med15	850	Med15	TAIL	TAIL	intra_mod	BS3-heavy	0.9	2
	797.2	4	2.3	V120924-08	99.136	63.7	15.2	79.9	TRUE	TVK(1320.7905)EVQFGLFSPEEVR	TLK(2002.0411)EK(Xlink:DSS1)AIPK	48.5	16	1	3	15	Rpb1	70	Rpb6	POLII	POLII	intra_mod	BS3-light	0.9	10
	652.622	4	-1.6	V120924-08	69.247	71.8	15.6	77.2	uniq	K(1009.6059)LSISNAASQQPTPR	K(1734.9264)EELLLK	56.2	18.6	1	2	781	Med15	850	Med15	TAIL	TAIL	intra_mod	BS3-light	0.9	1
	621.692	3	9.8	V120913-04	24.971	78	12.4	95.6	uniq	AVVDHINGSGK(610.3690)R	K(1389.7365)PTK	57.3	23.4	3	10	918	Med15	920	Med15	TAIL	TAIL	intra_mod	BS3-light	0.9	7
	745.752	3	9.3	V120913-04	39.849	50	16.2	73.2	uniq	GK(964.5342)NEIIQNAQR	AIPK(1407.7470)DQR	33.8	14.5	1	2	1003	Rpb1	76	Rpb6	POLII	POLII	intra_mod	BS3-light	0.9	1
	504.625	3	11	V120913-07	22.795	46.3	14.1	85.1	uniq	IDK(770.3810)PIR	K(878.5226)EDNK	32.2	23.2	1	2	584	Med14	600	Med14	MIDDLE	MIDDLE	intra_mod	BS3-light	0.9	5
	932.123	5	5.1	V120924-09	87.46	45.5	15.6	76	uniq	HSFAVLLHERK(1795.9931)LLNDLALENGEITK	AEETPSKTNK(2997.6288)ISILK	29.9	11.9	2	34	1096	Med5	1079	Med5	TAIL	TAIL	intra_mod	BS3-light	0.9	1
	713.154	4	1.3	V120913-08	88.733	61.6	13.7	86.6	uniq	EK(1027.6066)WLLNQIPVTEHSK	DVIFK(1959.0466)IR	47.9	8.3	1	55	82	Med22	324	Med17	HEAD	HEAD	intra_mod	BS3-light	0.9	4
	874.147	6	8	V120924-09	111.722	33.5	15.1	78.3	TRUE	TPSLTVYLEPGHAADQEQAK(2702.4677)LIR	VLDVTK(Xlink:DSS1)EAQANLLTAK(2674.3966)HGMTLR	18.4	14.4	1	2	1132	Rpb1	705	Rpb1	POLII	POLII	intra_mod	BS3-light	0.9	6
	970.259	6	-1.2	V120924-09	69.19	41	19.4	52.9	TRUE	3838.6527-M(Oxidation)TTEDPDSNHLSSETGIK	K(Xlink:DSS1)DTDGADENVQIGEDFMEVDYEDK(2114.9314)DNPVDSR	21.6	14.3	1	29	1	Med17	167	Med17	MIDDLE	HEAD	inter_mod	BS3-light	0.8	1
	764.028	3	0.5	V120913-04	14.242	58.4	12.7	92	uniq	QDEQK(662.3639)HNENENSR	K(1764.7663)SYK	45.7	11.6	1	28	1725	Rpb1	62	Med19	POLII	MIDDLE	inter_mod	BS3-light	0.8	2
	400.003	4	13	V120913-07	29.299	39.6	16	72.5	uniq	LK(626.4003)ESQLPR	K(1107.6288)TLK	23.6	9.8	1	5	171	Rpb5	67	Rpb6	POLII	POLII	intra_mod	BS3-light	0.8	23
	706.709	3	0.6	V111216-34	25.984	44.8	12.6	75.2	uniq	912.4851-M(Met-loss)VGQQYSSAPLR	GNLMGK(1342.6881)R	32.2	10.7	1	7	1	Rpb1	343	Rpb1	POLII	POLII	intra_mod	BS3-light	0.8	1
	681.999	3	0.4	V120924-07	29.27	39.1	15.6	74.2	uniq	SYM(Oxidation)DQEK(999.5138)K	TAYHSK(1181.5274)R	23.5	18.2	1	2	864	Rpb2	934	Rpb2	POLII	POLII	intra_mod	BS3-light	0.8	2
	1035.85	3	6.4	V120913-08	77.942	68.1	14	82.7	uniq	NC(Carbamidomethyl)YLSEATESDLYK(1171.5873)LK	YNPLEK(2070.9820)RD	54.1	5.5	1	146	191	Rpb2	68	Rpb10	POLII	POLII	intra_mod	BS3-light	0.8	2
	471.865	5	0.4	110427-PRKBS3H	75.696	31.4	13.9	56	uniq	LYK(1449.7398)LNVR	LSNEMHALK(1042.6175)NR	16.8	13.8	2	3	62	Med10	25	Med14	MIDDLE	MIDDLE	intra_mod	BS3-light	0.8	7
	606.814	4	9.5	V120913-04	26.651	60.6	15.7	72.4	uniq	IDKDSEELDSK(888.4553)TR	SSTNK(1672.8156)SK	44.9	13.1	1	15	110	Med4	418	Med1	MIDDLE	MIDDLE	intra_mod	BS3-light	0.8	1
	983.137	5	7.7	V120913-10	123.305	65.5	15.5	73	uniq	FDEGTTLLSPK(1761.9737)DNGMLIIDGQIIFGVVEK	K(3286.7047)TVGSSNGGLIHVVTR	50	13.8	1	19	601	Rpb1	620	Rpb1	POLII	POLII	intra_mod	BS3-light	0.8	1
	1290.67	3	4.5	V120921-07	110.086	41.9	14.1	80.8	uniq	TQLGSTMTEPVK(1946.9659)QSFIR	SLLQEAIETC(Carbamidomethyl)K(2060.0612)NFEK	21.2	16.7	4	6	333	Med15	317	Med15	TAIL	TAIL	intra_mod	BS3-light	0.8	5
	485.315	4	13	V120913-04	79.853	43.7	13.6	83.7	uniq	AFDK(751.5208)LLNIPR	LLLK(1323.7551)K	30.1	6.1	1	46	608	Med17	559	Med17	HEAD	HEAD	intra_mod	BS3-light	0.8	4
	539.1	5	-1.5	V120924-08	72.036	45.6	13.9	81.9	uniq	IYNHVMPLK(1137.6216)PVDK	LK(1690.9116)PMNIER	24.5	16.7	4	5	167	Med16	173	Med16	TAIL	TAIL	intra_mod	BS3-light	0.8	3
	612.362	4	3.3	V120924-08	75.846	52	14	80.5	uniq	FISTLQVK(1021.5920)LYGR	DGK(1561.8868)LAKPR	38	16.2	1	4	257	Rpb2	507	Rpb2	POLII	POLII	intra_mod	BS3-light	0.8	1
	874.147	6	8	V120924-09	111.722	33.1	14.7	75.6	TRUE	TPSLTVYLEPGHAADQEQAK(2702.4677)LIR	VLDVTK(2674.3966)EAQANLLTAK(Xlink:DSS1)HGMTLR	18.4	14.1	1	3	1132	Rpb1	695	Rpb1	POLII	POLII	intra_mod	BS3-light	0.7	1
	609.083	4	-4.8	V120924-07	69.977	30.8	14.1	78.4	uniq	TLIK(1241.6139)FVDLSR	AEETPSK(1328.7704)TNK	16.7	11.8	1	6	593	Med5	1076	Med5	TAIL	TAIL	intra_mod	BS3-light	0.7	2
	616.333	4	8.2	V120913-04	37.866	45.2	18.3	53.8	uniq	TQVNTGGESVVK(1115.5645)K	TSC(Carbamidomethyl)VVEK(1483.7882)R	23.1	13.9	5	17	599	Med14	653	Med14	MIDDLE	MIDDLE	intra_mod	BS3-light	0.7	1
	425.994	4	4.6	V110930-29	14.191	32.2	13	47.2	uniq	K(1021.5920)AMSSR	DGK(816.4164)LAKPR	19.2	17.3	1	2	471	Rpb2	507	Rpb2	POLII	POLII	intra_mod	BS3-light	0.7	3
	506.956	3	0.4	V111015-04	36.455	32	11.8	55.4	uniq	K(899.5480)DNDK	NLK(756.3654)FLK	20.2	19.6	1	2	71	Med17	78	Med17	MIDDLE	MIDDLE	intra_mod	BS3-light	0.7	3
	803.642	4	10	V120924-08	48.301	56.9	13.9	78.9	uniq	EEFSSAENRDEK(683.3602)DYLTNQQPK	K(2665.2144)QDR	43	4.5	1	568	43	Med9	70	Med1	MIDDLE	MIDDLE	intra_mod	BS3-light	0.7	9
	596.849	4	10	V120913-04	41.679	55.8	14	78.3	uniq	TQVNTGGESVVK(1037.6233)K	IGK(1483.7882)IVSQR	41.8	13.9	1	23	599	Med14	657	Med14	MIDDLE	MIDDLE	intra_mod	BS3-light	0.7	1
	974.931	5	4.4	V120924-09	117.802	66.4	13.8	79.4	TRUE	LSPSPILLTSAGC(Carbamidomethyl)K(1780.9764)NGSFTLLNQLSQTNK	LHFK(Xlink:DSS1)DTK(3226.6908)PFLNK	52.6	17.4	1	11	208	Med5	243	Med5	TAIL	TAIL	intra_mod	BS3-light	0.7	1
	901.468	5	0	V120913-08	120.906	55	14.1	77.2	uniq	EVPFSYLIDETMMDK(2058.1262)PLNFR	WLLNQIPVTEHSK(2582.2437)VTR	40.9	10.4	1	379	83	Med18	95	Med22	HEAD	HEAD	intra_mod	BS3-light	0.7	1
	853.973	4	8.5	V120921-07	109.979	55.6	18.3	52.5	uniq	EK(1195.7176)ELESIDVLLEQTTGGNNK	TSGQK(2354.1853)LLAIK	37.3	16.4	1	2	121	Rpb4	333	Med17	POLII	HEAD	inter_mod	BS3-light	0.7	1
	630.689	3	11	V120924-07	52.758	49.7	13.2	82	uniq	DK(775.4116)ILQLNDR	AK(1251.6823)EYK	36.5	15.6	1	2	77	Med3	180	Med20	TAIL	HEAD	inter_mod	BS3-light	0.7	2
	606.012	3	-0.2	V111216-35	15.211	31.3	12.6	80.8	uniq	SGRPVK(816.4164)SIR	K(1136.6666)AMSSR	18.7	15.3	1	3	323	Rpb1	471	Rpb2	POLII	POLII	intra_mod	BS3-light	0.7	2
	1144.99	3	-0.1	V111216-35	34.56	50.6	9.8	44.4	uniq	1474.9764-M(Met-loss)VVQNSPVSSVHTANFSER	LEK(2107.1088)LINEILLK	40.8	2.3	1	1789	1	Med2	350	Med14	TAIL	MIDDLE	inter_mod	BS3-heavy	0.7	1
	598.132	5	3.4	V120924-08	81.487	63.5	12.4	86.1	uniq	EGLIDTAVK(1021.5920)TAETGYIQR	DGK(2102.0895)LAKPR	51.1	21.6	1	2	830	Rpb1	507	Rpb2	POLII	POLII	intra_mod	BS3-light	0.7	1
	789.08	6	0.4	V111216-32	30.157	40.2	12.7	54.4	uniq	EQPQENK(2459.3160)NIDDENITKLNK	2419.2620-M(Oxidation)NAPDRFELFLLGEGESKLK	27.5	10.2	1	67	589	Med17	1	Rpb11	HEAD	POLII	inter_mod	BS3-heavy	0.7	3
	763.408	5	3.9	V120924-08	91	74.5	12.4	85.6	uniq	NNIESQNLDLIPHSSSVFK(700.4272)GTDFVHSVK	K(3249.6306)FLR	62.1	4.5	1	778	377	Med17	387	Med17	HEAD	HEAD	intra_mod	BS3-light	0.7	3
	412.748	4	9.1	V120913-04	42.194	53.2	12.8	82.6	uniq	K(775.4116)EELLLK	AK(1009.6059)EYK	40.4	23.8	1	2	850	Med15	180	Med20	TAIL	HEAD	inter_mod	BS3-light	0.6	3
	1280.66	3	5.8	V120913-08	93.018	77.5	15.5	66.7	uniq	K(921.4807)ASVLEISPQDSIASVLSPDSNIMSDSK	TSK(3055.5271)SFSK	60.4	10.1	6	21	1001	Med15	898	Med16	TAIL	TAIL	intra_mod	BS3-light	0.6	1
	431.993	4	9.2	V120924-07	53.761	36.5	15.6	65.8	uniq	LTK(832.4113)DIFR	K(1029.5859)AM(Oxidation)SSR	20.9	18.8	1	2	426	Rpb2	471	Rpb2	POLII	POLII	intra_mod	BS3-light	0.6	2
	481.294	3	11	V120921-06	66.33	42.9	13.1	80.2	uniq	Q(Gln->pyro-Glu)LVK(700.4272)DR	K(878.4862)FLR	29.8	22.9	1	4	938	Rpb1	941	Rpb1	POLII	POLII	intra_mod	BS3-light	0.6	28
	794.676	4	5	V110930-35	28.517	45.8	10.7	39	TRUE	K(1577.8011)LSISNAASQQPTPR	M(Oxidation)EK(1734.9264)ESVYNLALK	35.1	2.8	1	1406	781	Med15	3	Med5	TAIL	TAIL	intra_mod	BS3-light	0.6	1
	794.676	4	5	V110930-35	28.517	45.8	10.7	39	TRUE	K(1577.8011)LSISNAASQQPTPR	1734.9264-M(Oxidation)EKESVYNLALK	35.1	2.8	1	1407	781	Med15	1	Med5	TAIL	TAIL	intra_mod	BS3-light	0.6	1
	687.12	4	0.1	V111015-18	54.624	36.7	8.9	62.4	uniq	787.4869-M(Met-loss)VVQNSPVSSVHTANFSER	AK(2107.1088)EYK	27.8	4.3	1	66	1	Med2	180	Med20	TAIL	HEAD	inter_mod	BS3-heavy	0.6	3
	827.215	5	8.5	V120913-10	106.774	76.3	11.5	89.2	uniq	EC(Carbamidomethyl)PFDMGGYFIINGSEK(1358.6765)VLIAQER	HMVDDK(2910.3932)IHAR	64.8	7.7	1	115	210	Rpb2	1102	Rpb2	POLII	POLII	intra_mod	BS3-light	0.6	1
	640.848	4	2.3	V120913-08	56.132	43.5	16.1	62.3	uniq	ARDQDSIDISIK(842.4936)DNK	LVMK(1854.9323)SK	27.4	11.4	1	4	939	Med15	946	Med15	TAIL	TAIL	intra_mod	BS3-light	0.6	1
	710.183	5	3.1	V110930-30	22.818	26.6	12.7	63.3	TRUE	GNESVK(1210.7311)PQFENHVKQFYER	LDK(2485.2779)STTQLR	12.9	11.1	9	21	45	Med11	61	Med11	HEAD	HEAD	intra_mod	BS3-heavy	0.6	4
	389.983	4	12	V120921-05	33.997	42.7	12.1	85.5	uniq	K(724.4020)LEISSR	FK(969.5495)HR	30.6	12.9	1	5	862	Med15	870	Med15	TAIL	TAIL	intra_mod	BS3-light	0.6	2
	899.207	3	0.8	V120913-04	70.373	56	15.2	66.4	TRUE	GTALGIK(Xlink:DSS1)K(1494.8844)EK	IKMK(Xlink:DSS1)LK(1337.7806)QGQK	38.9	14.5	4	836	345	Rpb2	548	Med15	POLII	TAIL	inter_mod	BS3-light	0.6	1
	899.207	3	0.8	V120913-04	70.373	56	15.2	66.1	TRUE	GTALGIK(1494.8844)K(Xlink:DSS1)EK	IKMK(Xlink:DSS1)LK(1337.7806)QGQK	38.9	14.5	5	836	344	Rpb2	548	Med15	POLII	TAIL	inter_mod	BS3-light	0.6	2
	1021.87	3	4.7	V120924-08	109.437	77.9	12.4	82.1	uniq	Q(Gln->pyro-Glu)INK(756.3654)LIDSLPGVDVSAEEQLR	K(2444.2799)DNDK	65.5	13.4	1	5	75	Med21	71	Med17	MIDDLE	MIDDLE	intra_mod	BS3-light	0.6	1
	725.74	3	7.3	V120913-04	62.592	47.6	13.7	74.2	uniq	LEGDELENK(899.5480)TK	NLK(1412.7035)FLK	33.9	10.7	1	56	68	Med17	78	Med17	MIDDLE	MIDDLE	intra_mod	BS3-light	0.6	1
	408.238	4	8.1	V120913-04	33.569	38	16.1	60.1	uniq	LSSDEK(795.4854)R	ELLK(971.4924)R	21.9	16.2	1	6	161	Rpb5	166	Rpb5	POLII	POLII	intra_mod	BS3-light	0.6	1
	563.628	3	0.3	V120913-04	10.755	43.8	13.9	72.8	uniq	EEAEK(955.4975)K	EKEK(870.4335)ER	28.5	21	3	14	117	Med2	110	Med2	TAIL	TAIL	intra_mod	BS3-light	0.6	1
	978.53	4	-12	V111216-13	128.872	33.9	12.8	38.5	TRUE	SIK(Xlink:DSS1)EK(1604.8708)WLLNQIPVTEHSK	LVM(Oxidation)KSKFNK(2443.3363)SNR	21.1	7.3	1	279	82	Med22	951	Med15	HEAD	TAIL	inter_mod	BS3-light	0.5	1
	978.53	4	-12	V111216-13	128.872	33.9	12.8	38.5	TRUE	SIK(1604.8708)EK(Xlink:DSS1)WLLNQIPVTEHSK	LVM(Oxidation)KSKFNK(2443.3363)SNR	21.1	7.3	2	279	80	Med22	951	Med15	HEAD	TAIL	inter_mod	BS3-light	0.5	1
	1180.83	5	-2.9	V120924-09	112.808	34.8	17.8	49.1	uniq	2417.3054-MNLQNNVLNQIHQILLPTNPTLDKPNAEATK	TVISGDPNLELDQVGVPK(3619.9032)SIAK	17	14.9	2	8	1	Med9	368	Rpb1	MIDDLE	POLII	inter_mod	BS3-light	0.5	1
	468.019	4	-0.8	V120924-07	36.344	45.8	14	71.3	uniq	SALEK(1021.5920)GSR	DGK(984.5240)LAKPR	31.8	23.9	1	2	246	Rpb2	507	Rpb2	POLII	POLII	intra_mod	BS3-light	0.5	2
	498.332	3	-1.6	V111216-13	60.058	31.6	10.5	67.1	uniq	EK(807.5608)AIPK	ELLK(834.5604)R	21.1	12.7	1	4	72	Rpb6	166	Rpb5	POLII	POLII	intra_mod	BS3-heavy	0.5	6
	437.951	3	11	V120913-07	25.437	39.3	12.9	76.8	uniq	EK(626.4003)AIPK	K(822.4851)TLK	26.4	21.2	1	2	72	Rpb6	67	Rpb6	POLII	POLII	intra_mod	BS3-light	0.5	3
	553.832	4	10	V120913-04	53.28	55	13.3	74	uniq	SAGNIVQVFK(1021.5920)K	DGK(1327.7500)LAKPR	41.7	6.3	1	173	227	Rpb2	507	Rpb2	POLII	POLII	intra_mod	BS3-light	0.5	3
	1118.73	6	5.5	V120924-09	108.579	54.5	14.6	65.7	TRUE	KYEISFGK(Xlink:DSS1)IYVTK(2880.3917)PMVNESDGVTHALYPQEAR	ELK(3963.9968)YELIAEESEDDSESGKVFIGR	39.9	12.6	2	37	99	Rpb2	148	Rpb2	POLII	POLII	intra_mod	BS3-light	0.5	2
	737.744	3	1	V111015-06	58.337	34.5	10.9	62	uniq	ILK(775.4116)ELSNLETLY	AK(1572.8651)EYK	23.6	17.9	1	2	212	Rpb4	180	Med20	POLII	HEAD	inter_mod	BS3-light	0.5	1
	585.01	3	4.2	V110930-33	24.87	31.8	9.9	63.6	uniq	ELMYQIK(700.4272)K	K(1189.6417)FLR	21.9	8.5	1	4	446	Med17	387	Med17	HEAD	HEAD	intra_mod	BS3-light	0.5	5
	773.603	5	7.2	V120924-09	120.948	81.5	10	91.9	uniq	LQFNEFIQIMANIDQEGSK(1168.6427)QADR	MAK(2832.3752)YLHIR	67.2	4.2	3	609	63	Med3	70	Med3	TAIL	TAIL	intra_mod	BS3-light	0.5	1
	718.057	6	3.5	V120924-09	122.214	28.4	11.8	81.1	TRUE	HVDSLIEDFVDGIANSK(2316.2776)K	IALMNIPKPLNSYHIK(2124.0739)NGR	15.3	6.5	6	407	137	Med21	272	Med14	MIDDLE	MIDDLE	intra_mod	BS3-light	0.5	1
	690.38	3	11	V120924-07	58.93	56.5	10.6	87.9	uniq	K(669.3810)EYNTSILEFR	K(1536.7824)QTR	45	9.2	2	21	184	Med16	180	Med16	TAIL	TAIL	intra_mod	BS3-light	0.5	5
	408.249	4	11	V120924-07	53.661	37.5	11.9	80.2	uniq	LK(700.4272)IDPDTK	FK(1066.5910)LR	25.6	9.5	1	7	20	Rpb11	72	Rpb11	POLII	POLII	intra_mod	BS3-light	0.5	2
	360.228	3	7.8	V110930-29	14.455	23.1	12.6	66.2	TRUE	K(662.3639)IR	K(553.3588)SYK	10.5	6.4	1	17	127	Med14	62	Med19	MIDDLE	MIDDLE	intra_mod	BS3-light	0.4	1
	621.714	3	4.7	V120924-07	51.632	48.4	12	79.3	uniq	AK(822.5327)IGGLNDPR	VVK(1177.6455)AIR	36.4	16.5	1	2	49	Rpb1	409	Med5	POLII	TAIL	inter_mod	BS3-light	0.4	4
	661.341	5	8.6	V120924-08	77.153	61.8	10.5	88	uniq	M(Met-loss+Acetyl)SVQDTK(1455.7358)AVEFSMGHIR	SNLIHNYDSK(1983.9724)K	51.3	17.6	1	16	7	Med4	407	Med14	MIDDLE	MIDDLE	intra_mod	BS3-light	0.4	1
	1012.52	3	4.5	V120913-08	110.021	86	10.2	89.3	TRUE	QIEELLDNC(Carbamidomethyl)IETFVAEK(782.4287)TT	INDK(2390.1563)R	75.8	5.5	1	255	119	Med22	499	Med17	HEAD	HEAD	intra_mod	BS3-light	0.4	1
	1020.32	5	6.6	V120924-09	121.093	87.2	10.9	85.2	uniq	SNDPQSSLSK(1449.7398)VDIPLEVVQYIEDGRNPDIYTR	LSNEMHALK(3784.8796)NR	76.3	9	1	183	76	Med10	25	Med14	MIDDLE	MIDDLE	intra_mod	BS3-light	0.4	2
	523.344	3	1	V111015-06	33.295	32.5	9.4	70.4	uniq	GIDTLQK(665.4865)K	K(1051.6667)GIAK	23.1	11.2	1	3	253	Rpb3	161	Rpb3	POLII	POLII	intra_mod	BS3-heavy	0.4	7
	642.382	4	0.2	V120924-08	66.044	92.2	9.4	93.2	TRUE	LVEVEDEKIEAIK(923.5804)K	K(1779.9870)EKLLR	82.8	12.2	1	217	113	Med21	115	Med21	MIDDLE	MIDDLE	intra_mod	BS3-light	0.4	4
	776.788	5	0.1	V120924-09	74.751	34.7	15.2	59.1	uniq	LLNDLALENGEITK(1735.8013)TENEK	GEDLHEK(2281.1689)NDSAEVR	19.5	10	1	32	1110	Med5	1011	Med5	TAIL	TAIL	intra_mod	BS3-light	0.4	1
	1118.73	6	5.5	V120924-09	108.579	53.9	14	66	TRUE	K(3036.4703)YEISFGKIYVTKPMVNESDGVTHALYPQEAR	ELK(Xlink:DSS1)YELIAEESEDDSESGK(3807.9182)VFIGR	37.7	14.8	15	33	87	Rpb2	164	Rpb2	POLII	POLII	intra_mod	BS3-light	0.4	1
	783.77	3	2.1	V111216-34	19.683	34.2	9.9	60.1	uniq	SQSGSNSGNNSK(1054.6928)K	LYK(1443.7343)LNVR	24.3	7.1	1	101	191	Med19	62	Med10	MIDDLE	MIDDLE	intra_mod	BS3-heavy	0.4	1
	774.832	5	-1.2	V120913-10	83.44	70.3	10.5	85.9	TRUE	KEDNK(1232.7856)YAIAGNSTTNSDVSLLLQR	IIK(2774.4087)IDKPIR	59.8	7.5	1	155	604	Med14	581	Med14	MIDDLE	MIDDLE	intra_mod	BS3-light	0.4	1
	689.403	3	11	V110930-29	21.139	43.8	10.3	54.4	TRUE	GK(795.4854)NEIIQNAQR	ELLK(1407.7470)R	33.5	7.2	1	19	1003	Rpb1	166	Rpb5	POLII	POLII	intra_mod	BS3-light	0.4	2
	764.873	4	4.4	V120924-08	69.111	60.2	10.9	82.6	uniq	TDSFIFDGTAK(796.4331)EVGDEADNTK	K(2397.0860)EGTPK	49.3	14.8	1	5	250	Med4	234	Med4	MIDDLE	MIDDLE	intra_mod	BS3-light	0.4	1
	662.1	4	0.3	V111015-09	52.06	34.9	9.3	40.2	uniq	M(Met-loss+Acetyl)SVQDTK(798.4673)AVEFSMGHIR	LK(1983.9724)LC(Carbamidomethyl)K	25.6	8.6	1	21	7	Med4	99	Med9	MIDDLE	MIDDLE	intra_mod	BS3-light	0.4	6
	462.451	5	-3.5	V120924-07	47.92	39.8	10.3	85.4	TRUE	EIEQVC(Carbamidomethyl)K(795.4854)QVHDK	EK(1649.8083)LLR	29.5	12.3	1	4	197	Med7	117	Med21	MIDDLE	MIDDLE	intra_mod	BS3-light	0.4	4
	918.851	5	1.7	V120924-09	92.145	71	11.4	78.9	uniq	DGETTDANGK(1475.7847)TIVTGGNGPEDFQQHEQIR	FAAIWTLC(Carbamidomethyl)K(3251.4967)TK	59.6	4	1	1427	46	Rpb6	143	Rpb1	POLII	POLII	intra_mod	BS3-light	0.4	1
	509.562	4	11	V120913-04	52.61	30.7	14.3	61.5	uniq	AK(994.6175)IGGLNDPR	AISVAK(1177.6455)IR	16.4	11.5	1	4	49	Rpb1	34	Rpb1	POLII	POLII	intra_mod	BS3-light	0.3	1
	390.718	4	11	V120913-07	21.524	48	11	80.7	uniq	TSK(775.4116)SFSK	AK(921.4807)EYK	37	24.4	1	2	898	Med16	180	Med20	TAIL	HEAD	inter_mod	BS3-light	0.3	1
	615.334	4	8	V120913-04	54.745	70.7	9.3	89.3	uniq	NPTPLLSNYASK(770.3810)INR	K(1824.9734)EDNK	61.4	5.6	1	218	539	Med14	600	Med14	MIDDLE	MIDDLE	intra_mod	BS3-light	0.3	1
	811.888	4	-3.1	110427-PRKBS3H	73.27	70.4	7.6	49.5	uniq	1413.7034-M(Met-loss)TTEDPDSNHLSSETGIK	AEQENM(Oxidation)RK(1967.8960)VR	60.1	4	2	703	1	Med17	127	Med2	MIDDLE	TAIL	inter_mod	BS3-light	0.3	2
	643.112	4	0.3	V111015-06	57.237	35	9.9	50.4	uniq	VVTNALDNIDEK(912.5103)VVK	DMK(1793.9775)LLR	25.1	3	1	1487	406	Med5	289	Med5	TAIL	TAIL	intra_mod	BS3-light	0.3	1
	534.784	4	0.9	V120924-07	33.51	42.7	11.3	77.1	uniq	DKVC(Carbamidomethyl)K(775.4116)QINEAR	AK(1497.7610)EYK	31.4	16.9	1	6	31	Med3	180	Med20	TAIL	HEAD	inter_mod	BS3-light	0.3	1
	718.057	6	3.5	V120924-09	122.214	27.8	11.2	77.3	TRUE	HVDSLIEDFVDGIANSK(2316.2776)K	IALMNIPK(2124.0739)PLNSYHIKNGR	15.3	5.8	6	565	137	Med21	264	Med14	MIDDLE	MIDDLE	intra_mod	BS3-light	0.3	1
	888.211	4	-8	V110930-32	20.756	28.8	10.3	51.6	uniq	K(1951.9851)LSISNAASQQPTPR	SASNTAK(1734.9264)STPNTNPSPLK	18.5	5.2	1	50	781	Med15	802	Med15	TAIL	TAIL	intra_mod	BS3-light	0.3	1
	648.345	4	8.8	V120913-04	35.514	61.6	13	65.9	uniq	SASNTAK(775.4116)STPNTNPSPLK	AK(1951.9851)EYK	48.6	10.1	1	6	802	Med15	180	Med20	TAIL	HEAD	inter_mod	BS3-light	0.3	1
	417.259	4	12	V120913-04	63.448	46.2	12	71.7	uniq	LTK(773.4687)DIFR	TLFK(1029.5859)K	34.2	24.9	1	5	426	Rpb2	422	Rpb2	POLII	POLII	intra_mod	BS3-light	0.3	1
	963.237	4	8.3	V120924-08	60.069	64.5	9.4	86.2	uniq	IPGEEVEETEVPTVPPSQSEEQK(796.4331)GQMAK	K(3190.5228)EGTPK	50.5	10.5	4	37	228	Med4	234	Med4	MIDDLE	MIDDLE	intra_mod	BS3-light	0.3	1
	566.93	5	9.9	V120921-07	83.472	60.9	9.5	85.3	uniq	WLLNQIPVTEHSK(909.5284)VTR	LNK(2058.1262)EIR	51.4	5.7	1	184	95	Med22	601	Med17	HEAD	HEAD	intra_mod	BS3-light	0.2	1
	904.843	3	11	V120913-04	64.585	54.5	10.5	79.2	uniq	TNNVPMIK(1053.6434)AEETPSK	TNK(1795.9026)ISILK	44	9.8	1	38	1069	Med5	1079	Med5	TAIL	TAIL	intra_mod	BS3-light	0.2	1
	847.118	3	-0.4	V120924-08	66.891	54.2	9.9	82.2	uniq	TLEYK(669.3810)LATYGVPGSENK	K(2007.0201)QTR	44.3	7.7	1	18	943	Med5	180	Med16	TAIL	TAIL	intra_mod	BS3-light	0.2	5
	524.817	4	12	V120913-04	71.056	44.4	9.6	83.8	uniq	AFDK(909.5284)LLNIPR	LNK(1323.7551)EIR	34.8	12.2	1	9	608	Med17	601	Med17	HEAD	HEAD	intra_mod	BS3-light	0.2	1
	1131.99	5	5.2	V120924-09	123.994	48.5	15.5	48.7	TRUE	LTVNEPQMSDK(1744.9247)HATVVPPEEFSNTIDELSTDIILK	K(4048.0238)SYK(Xlink:DSS1)NQIADLSGK	33	12.2	1	38	45	Med21	62	Med19	MIDDLE	MIDDLE	intra_mod	BS3-light	0.2	1
	600.58	4	2.3	V120924-08	56.878	66.8	10.3	78.7	uniq	K(756.3654)LVEVEDEKIEAIK	K(1779.9870)DNDK	56.5	17.3	1	3	100	Med21	71	Med17	MIDDLE	MIDDLE	intra_mod	BS3-light	0.2	1
	446.04	4	12	V120924-07	61.682	27.9	11.3	72.8	uniq	EK(1122.6900)LLR	IEAIK(Xlink:DSS1)K(795.4854)K	15.7	5.5	3	114	117	Med21	114	Med21	MIDDLE	MIDDLE	intra_mod	BS3-light	0.2	1
	1131.99	5	5.2	V120924-09	123.994	48.5	15.5	47.9	TRUE	LTVNEPQMSDK(1744.9247)HATVVPPEEFSNTIDELSTDIILK	K(Xlink:DSS1)SYK(4048.0238)NQIADLSGK	33	12.2	1	39	45	Med21	65	Med19	MIDDLE	MIDDLE	intra_mod	BS3-light	0.2	1
	763.175	5	1.8	V120924-08	63.617	81.6	9.6	82.3	uniq	DGETTDANGK(697.4010)TIVTGGNGPEDFQQHEQIR	K(3251.4967)DGLK	72	9.3	1	38	46	Rpb6	176	Rpb1	POLII	POLII	intra_mod	BS3-light	0.2	1
	657.716	3	-0.3	V120924-07	38.44	44.8	15.9	44.9	uniq	RGEVVK(901.4505)IIR	K(1206.7448)SETSGR	28.9	27.5	1	2	197	Rpb5	201	Rpb5	POLII	POLII	intra_mod	BS3-light	0.2	1
	751.913	4	4.4	V120913-08	123.119	66.8	10.6	75.4	uniq	QIEELLDNC(Carbamidomethyl)IETFVAEK(751.5208)TT	LLLK(2390.1563)K	56.2	3.1	1	111	119	Med22	559	Med17	HEAD	HEAD	intra_mod	BS3-light	0.2	1
	897.478	3	0.1	V111015-09	54.057	31.8	9.3	50.5	uniq	1042.6175-M(Met-loss)TTTIGSPQMLANEER	LYK(1784.8615)LNVR	22.5	6.4	1	25	1	Med14	62	Med10	MIDDLE	MIDDLE	intra_mod	BS3-light	0.2	1
	388.966	4	12	V120913-07	13.619	30.1	9.3	82	uniq	TAYHSK(690.3701)R	YSK(999.5138)R	20.8	8.6	1	5	934	Rpb2	419	Rpb1	POLII	POLII	intra_mod	BS3-light	0.1	1
	839.025	5	4.3	V120924-09	91.61	51	8.4	87	TRUE	IYFTEKDDNK(822.5327)TNNEDLFDDYPSTSLDIR	VVK(3505.6049)AIR	42.6	10.8	1	26	422	Med5	409	Med5	TAIL	TAIL	intra_mod	BS3-light	0.1	1
	454.753	4	3	V120924-07	49.457	37.5	10.9	72.1	uniq	FK(770.3810)PNLDIAK	K(1182.6649)EDNK	26.6	13.6	1	2	64	Med4	600	Med14	MIDDLE	MIDDLE	intra_mod	BS3-light	0.1	1
	548.97	6	-5.7	V120924-08	91.801	35	10.6	72.9	uniq	IVDEFPELKEPVEDIIK(1119.6223)R	MHGLK(2306.2410)QLR	24.4	6.6	1	107	145	Med10	119	Med10	MIDDLE	MIDDLE	intra_mod	BS3-light	0.1	2
	601.088	4	-6	V120924-08	78.144	50.1	9	82.1	uniq	KEELLLK(902.4610)DLEIR	FNK(1635.9447)SNR	41.1	12.9	1	6	856	Med15	951	Med15	TAIL	TAIL	intra_mod	BS3-light	0.1	1
	970.765	4	-2.9	V111216-34	35.861	26.1	9.2	31	TRUE	SSIEK(1385.8130)DPSPEILVLYNVC(Carbamidomethyl)DTSK	MGK(2643.3743)SAVIFVER	16.9	2.3	1	1952	366	Med16	3	Med20	TAIL	HEAD	inter_mod	BS3-heavy	0.1	1
	970.765	4	-2.9	V111216-34	35.861	26.1	9.2	31	TRUE	SSIEK(1385.8130)DPSPEILVLYNVC(Carbamidomethyl)DTSK	2643.3743-MGKSAVIFVER	16.9	2.6	1	1470	366	Med16	1	Med20	TAIL	HEAD	inter_mod	BS3-heavy	0.1	1
	946.67	6	-8.6	V120913-10	120.15	26.2	8.6	83.1	TRUE	K(4145.1680)ITLQLLDTSNQR	ELMYQIKK(1666.9254)EC(Carbamidomethyl)ALLISYGVSIENENKVIIELPNEK	13.2	6	18	325	262	Med16	447	Med17	TAIL	HEAD	inter_mod	BS3-light	0.1	1
	1076.63	3	7.1	V120924-09	108.602	65.6	9.3	79	uniq	IIK(751.5208)DYVLDIVPGSSITETEVER	LLLK(2613.3789)K	54.7	3	4	178	563	Med17	559	Med17	HEAD	HEAD	intra_mod	BS3-light	0.1	1
	938.905	5	13	V120913-09	120.208	78.7	9.5	77.8	uniq	SNDPQSSLSK(1042.6175)VDIPLEVVQYIEDGRNPDIYTR	LYK(3784.8796)LNVR	69.2	8.2	1	201	76	Med10	62	Med10	MIDDLE	MIDDLE	intra_mod	BS3-light	0.1	1
	946.67	6	-8.6	V120913-10	120.15	26.2	8.6	82.4	TRUE	K(4145.1680)ITLQLLDTSNQR	ELMYQIK(1666.9254)KEC(Carbamidomethyl)ALLISYGVSIENENKVIIELPNEK	13.2	6	18	324	262	Med16	446	Med17	TAIL	HEAD	inter_mod	BS3-light	0.1	1
	792.677	4	8.6	V120921-07	118.617	51.5	8	85.5	uniq	HVDSLIEDFVDGIANSK(1180.6452)K	EQELQIK(2124.0739)R	43.5	3	1	401	137	Med21	136	Med9	MIDDLE	MIDDLE	intra_mod	BS3-light	0	1
	445.765	4	-4.2	V120913-04	30.854	46	9.7	75.4	TRUE	RKPTK(724.4020)AAQR	FK(1192.7040)HR	35.5	23.5	2	6	923	Med15	870	Med15	TAIL	TAIL	intra_mod	BS3-light	0	1
	702.723	3	2.1	V111015-06	55.221	38.6	8.4	47.3	uniq	NK(640.3796)LTVC(Carbamidomethyl)FDDILK	EK(1602.8327)VK	30.2	6.5	1	15	31	Med2	76	Med2	TAIL	TAIL	intra_mod	BS3-light	0	1
	905.175	3	2.8	V120913-08	69.935	71	8.8	79.9	TRUE	K(1198.6849)EIQLLDENVGTR	LPK(1651.8781)YK(Xlink:DSS1)EK	62.2	7.1	1	265	68	Med11	33	Med7	HEAD	MIDDLE	inter_mod	BS3-light	0	1
	905.175	3	2.8	V120913-08	69.935	71	8.8	79.9	TRUE	K(1198.6849)EIQLLDENVGTR	LPK(Xlink:DSS1)YK(1651.8781)EK	62.2	7.1	1	266	68	Med11	35	Med7	HEAD	MIDDLE	inter_mod	BS3-light	0	1
	925.136	3	-1.1	V120924-08	74.322	82.1	7.8	85.3	uniq	NC(Carbamidomethyl)YLSEATESDLYK(839.4753)LK	K(2070.9820)GQELK	74.3	11.7	1	6	191	Rpb2	149	Rpb3	POLII	POLII	intra_mod	BS3-light	0	1
	454.632	5	7.7	V120913-04	25.147	46.7	8.3	82	uniq	EIEQVC(Carbamidomethyl)K(756.3654)QVHDK	K(1649.8083)DNDK	38.4	12.2	1	7	197	Med7	71	Med17	MIDDLE	MIDDLE	intra_mod	BS3-light	0	1
					local	ftp
				110427-PRKBS3H	t
				V110930-27	t		310496 -rw-r--r-- 1 mtrnka staff 152M Aug 13 10:55 V20110930-27.raw
				V110930-28	t		272616 -rw-r--r-- 1 mtrnka staff 133M Aug 13 10:58 V20110930-28.raw
				V110930-29	t		275320 -rw-r--r-- 1 mtrnka staff 134M Aug 13 10:58 V20110930-29.raw
				V110930-30	t		278936 -rw-r--r-- 1 mtrnka staff 136M Aug 13 10:59 V20110930-30.raw
				V110930-31	t		273408 -rw-r--r-- 1 mtrnka staff 133M Aug 13 11:00 V20110930-31.raw
				V110930-32	t		269352 -rw-r--r-- 1 mtrnka staff 132M Aug 13 11:00 V20110930-32.raw
				V110930-33	t		276312 -rw-r--r-- 1 mtrnka staff 135M Aug 13 11:00 V20110930-33.raw
				V110930-35	t		265640 -rw-r--r-- 1 mtrnka staff 130M Aug 13 11:01 V20110930-35.raw
				V110930-37	t		254608 -rw-r--r-- 1 mtrnka staff 124M Aug 13 11:01 V20110930-37.raw
				V111014-03	t		631840 -rw-r--r-- 1 mtrnka staff 309M Aug 13 11:15 V20111014-03.raw
				V111015-04	t		637896 -rw-r--r-- 1 mtrnka staff 311M Aug 13 11:03 V20111015-04.raw
				V111015-05	t		580216 -rw-r--r-- 1 mtrnka staff 283M Aug 13 11:13 V20111015-05.raw
				V111015-06	t		523480 -rw-r--r-- 1 mtrnka staff 256M Aug 13 11:09 V20111015-06.raw
				V111015-09	t		539856 -rw-r--r-- 1 mtrnka staff 264M Aug 13 11:10 V20111015-09.raw
				V111015-18	t		992720 -rw-r--r-- 1 mtrnka staff 485M Aug 13 11:11 V20111015-18.raw
				V111216-13	t		64 -rw-r--r-- 1 mtrnka staff 29K Aug 13 11:17 V20111216-13.raw
				V111216-31	t		254496 -rw-r--r-- 1 mtrnka staff 124M Aug 13 11:18 V20111216-31.raw
				V111216-32	t		274648 -rw-r--r-- 1 mtrnka staff 134M Aug 13 11:18 V20111216-32.raw
				V111216-33	t		268792 -rw-r--r-- 1 mtrnka staff 131M Aug 13 11:18 V20111216-33.raw
				V111216-34	t		251784 -rw-r--r-- 1 mtrnka staff 123M Aug 13 11:19 V20111216-34.raw
				V111216-35	t		212016 -rw-r--r-- 1 mtrnka staff 104M Aug 13 11:19 V20111216-35.raw
				V111216-36	t		238080 -rw-r--r-- 1 mtrnka staff 116M Aug 13 11:19 V20111216-36.raw
				V120913-03	t		1776720 -rw-r--r-- 1 mtrnka staff 868M Aug 13 11:22 V20120913-03.raw
				V120913-04	t		828080 -rw-r--r-- 1 mtrnka staff 404M Aug 13 11:23 V20120913-04.raw
				V120913-07	t		770608 -rw-r--r-- 1 mtrnka staff 376M Aug 13 11:24 V20120913-07.raw
				V120913-08	t		752248 -rw-r--r-- 1 mtrnka staff 367M Aug 13 11:25 V20120913-08.raw
				V120913-09	t		901448 -rw-r--r-- 1 mtrnka staff 440M Aug 13 11:26 V20120913-09.raw
				V120913-10	t		1111056 -rw-r--r-- 1 mtrnka staff 543M Aug 13 11:27 V20120913-10.raw
				V120921-05	t		447280 -rw-r--r-- 1 mtrnka staff 218M Aug 13 11:28 V20120921-05.raw
				V120921-06	t		592784 -rw-r--r-- 1 mtrnka staff 289M Aug 13 11:29 V20120921-06.raw
				V120921-07	t		501384 -rw-r--r-- 1 mtrnka staff 245M Aug 13 11:30 V20120921-07.raw
				V120924-07	t		548088 -rw-r--r-- 1 mtrnka staff 268M Aug 13 11:31 V20120924-07.raw
				V120924-08	t		589896 -rw-r--r-- 1 mtrnka staff 288M Aug 13 11:31 V20120924-08.raw
				V120924-09	t		680376 -rw-r--r-- 1 mtrnka staff 332M Aug 13 11:32 V20120924-09.raw

## Sheet: Prot.Seqs
Protein	Uniprot Sequence	Uniprot Version
Med1	Q12321	2014-10-01
Med2	Q12124
Med3	P40356
Med4	Q12343
Med5	P53114
Med6	P38782
Med7	Q08278
Med8	P38304
Med9	P33308
Med10	Q06213
Med11	Q99278
Med14	P19263
Med15	P19659
Med16	P32259
Med17	P32569
Med18	P32585
Med19	P25046
Med20	P34162
Med21	P47822
Med22	P32570
Med31	P38633
